# Supplementary material for: Aneuploidization under segmental allotetraploidy in rice and its phenotypic manifestation
Source: Theor Appl Genet. 2018 Feb 24;131(6):1273–85. doi: 10.1007/s00122-018-3077-7 (PMC5945760; doi:10.1007/s00122-018-3077-7)
Supplement: Supplementary file 6 — Supplementary material 6 (XLSX 74 kb) [file 122_2018_3077_MOESM6_ESM.xlsx]

## Sheet: pedigree and phenotypes
Dataset 1. Pedigree and phenotypic data of all the 312 segmental allotetraploid rice individuals used in this study.
Pedigree from S0 to S4							Phenotypes
S0	S1	S2	S3	Lines	ID	Karyotype	Heading date (day)	Plant height (cm)	Flag leaf length (cm)	Flag leaf width (mm)	Flag leaf angle (°)	Tiller angle (°)	Stem diameter (mm)	Tiller number	Panicle length (cm)	First branch number per panicle	Second branch number per panicle	Spikelet number per panicle	Grain number per panicle	Grain density per panicle	Fertility	Thousand kernel weight (g)	Yield (g)	Grain length (mm)	Grain width (mm)	Seed length to width ratio	Biomass (g)
NN99	NN99-1	104	104-1	S4-1	w1751	5+; 6+	90	74.4	24.4	16.17	33.2	13.1	5.33	15	18.6	8	7	74	11	3.97849	0.148649	NA	NA	9.66667	3.83333	2.52174	66.9
					w1752	√	84	123.5	34	16.9	39	38.6	8.25	38	27	14	46	186	26	6.88889	0.139785	31	25.206	9.98	3.7	2.6973	244.3
					w1753	6-	88	85	31.05	20.36	18.9	24.6	8.43	13	19.4	12	20	136	45	7.01031	0.330882	26.1	12.0545	9.82	3.43	2.86297	105
					w1754	√	85	110.9	32.15	18.08	19.11	51	6.24	16	25.9	10	28	178	107	6.87259	0.601124	33.8	41.2866	10.02	3.72	2.69355	118.9
					w1755	√	88	109.9	29	18.01	16.7	42.4	5	20	27	12	31	180	43	6.66667	0.238889	34.2	19.5106	9.59	3.57	2.68627	152.9
					w1756	√	86	109.9	34.1	17.9	19.3	38.9	6.84	20	27.6	12	30	173	63	6.26812	0.364162	33.9	9.0657	9.94	3.37	2.94955	112.4
					w1757	√	NA	106	31.2	17	21	23.5	5.79	14	24.8	10	30	166	54	6.69355	0.325301	31	11.154	9.41	3.59	2.62117	86.5
					w1758	√	89	104.8	38.7	16.8	14.5	40.8	7.44	25	28	11	31	182	120	6.5	0.659341	34	51.78	10	3.67	2.7248	154.6
					w1759	9+	99	89.8	26.5	15.8	14.6	32.5	6.7	7	24	9	21	111	40	4.625	0.36036	35.7	8.538	9.9	3.62	2.73481	61.1
					w1760	√	84	102.4	42.9	18.5	20.5	40.6	6.46	24	29.8	12	42	199	30	6.67785	0.150754	29	8.66	10.1	3.71	2.72237	114.1
					w1761	√	88	103.2	30.1	15.5	49.4	39	6.91	35	25.8	11	40	220	21	8.52713	0.0954545	29.4	11.6974	9.9	3.36	2.94643	143.9
			104-15	S4-2	w1763	√	91	103.5	34.1	14.5	20	22.3	10.29	35	25.1	9	13	104	74	4.14343	0.711538	37.3	69.8602	11.5	3.3	3.48485	173.6
					w1764	4-	100	79.1	28.8	16.5	21	12.6	6.63	8	20.6	7	16	80	6	3.8835	0.075	36.3	5.7178	11.08	3.51	3.1567	81.1
					w1765	√	90	108.8	43.2	17.8	20.7	23.5	7.27	20	26.6	9	28	143	55	5.37594	0.384615	39.3	40.6615	10.82	3.41	3.17302	166.4
					w1766	√	85	122	36.3	18	72.5	32.4	6.27	19	28.9	11	22	140	103	4.84429	0.735714	39.4	48.4482	11.38	3.48	3.27011	184.5
					w1767	√	88	109.5	38.5	16.5	18.5	23.9	5.66	9	24.2	8	21	108	51	4.46281	0.472222	38.9	18.3539	11.41	4.15	2.7494	95.1
					w1768	√	88	114.8	32.8	18.1	22.8	41.2	5.96	20	24.2	7	13	81	31	3.34711	0.382716	41	29.441	10.29	3.21	3.20561	182.6
					w1769	√	89	105.1	30.05	15.5	20.9	25	6.3	27	25.8	9	18	129	88	5	0.682171	38.9	57.0332	11.21	3.28	3.41768	176.3
					w1770	√	100	94.2	31.5	18.5	18.9	6.9	8.92	17	23.7	8	22	125	72	5.27426	0.576	35.8	33.1176	11.54	3.44	3.35465	110.8
			104-24	S4-3	w1771	√	86	104.9	35.9	18.6	14	32.1	8.94	43	25.6	9	37	178	93	6.95312	0.522472	36.27	71.6331	10.05	3.8	2.64474	177.1
					w1772	√	93	107	48.8	17.5	19.6	32.5	8.81	6	27.6	9	21	179	98	6.48551	0.547486	37.4	17.8152	9.78	3.67	2.66485	57.5
					w1773	9+	95	110.2	32.8	15.1	33.2	30.3	7.9	19	24.9	7	15	83	22	3.33333	0.26506	30.9	20.0798	9.98	3.6	2.77222	174.4
					w1774	√	82	110.1	41.7	17.9	33.4	32.8	11.43	15	26.2	10	21	142	85	5.41985	0.598592	36.56	16.9476	9.72	3.78	2.57143	70.1
					w1775	√	98	113.9	39.1	18.1	18.5	16.5	8.6	15	22.8	7	22	131	77	5.74561	0.587786	33.3	32.8641	10	3.9	2.5641	111.6
					w1777	√	88	91.2	34.3	16.5	18.6	30.8	8.14	18	24.7	8	24	136	87	5.50607	0.639706	30.9	25.6883	10.02	3.82	2.62304	107.3
					w1778	7-	89	94	31.5	16.3	14.8	23.3	7.63	27	19.6	7	10	69	6	3.52041	0.0869565	32.9508	2.2077	9.34	3.93	2.37659	63.2
					w1779	√	93	81.1	30.6	16.1	14.2	21.2	7.24	13	23.5	9	19	116	83	4.93617	0.715517	35.8	46.4614	10.1	3.51	2.87749	133.2
					w1780	12-	NA	107.5	33.3	17.5	19.5	15.4	6.59	11	25.6	9	22	124	38	4.84375	0.306452	35.8	9.6604	10.05	3.98	2.52513	91.3
					w1781	√	89	116.5	29.6	15.5	14.2	20.9	8.15	17	25.3	10	36	170	82	6.71937	0.482353	34.5	34.429	9.85	3.51	2.80627	162.4
					w1782	12-; 92+	95	104.9	23.9	15.1	45.7	23.9	6.34	18	25.1	8	19	132	16	5.25896	0.121212	34.5833	3.87333	10.65	4.2	2.53571	118.7
		106	106-10	S4-4	w1783	11+	86	94	33	16.3	47.5	27.4	6.52	42	24.6	10	26	146	49	5.93496	0.335616	34.3	56.1707	10.12	3.85	2.62857	179.6
					w1784	112+	86	98.1	44.7	16.5	58.9	23.8	8.81	44	25.6	9	25	126	75	4.92188	0.595238	33.8	75.835	10.71	4.21	2.54394	191.6
					w1785	112+	114	80	41.2	14.2	20.4	14.7	5.23	9	16.7	4	5	36	21	2.15569	0.583333	32.6	7.2046	10.1	3.69	2.73713	51.2
					w1786	11+; 4+	89	96.8	31.9	15.5	95.3	24.4	6.97	47	25.1	9	28	129	28	5.13944	0.217054	34.8	35.1044	10.15	3.72	2.72849	240.5
					w1787	11+	94	88.9	47	14.8	20.1	29.8	9.07	25	26.7	11	30	158	60	5.9176	0.379747	40.6	63.476	10.52	3.9	2.69744	174.2
			106-19	S4-5	w1788	9-	99	117.8	43.7	18.5	16.2	25.4	7.56	54	21.9	10	10	104	12	4.74886	0.115385	28.6	16.3032	9.17	3.56	2.57584	360.4
					w1789	7+;10-	118	88	28.4	14.9	13.5	28.2	5.03	7	NA	NA	NA	NA	NA	NA	NA	35.1429	NA	10	3.56	2.80899	48.6
					w1790	√	94	120.9	52.1	16.2	52.1	36	6.74	17	26.2	11	22	136	41	5.19084	0.301471	31.5	25.6715	9.65	3.65	2.64384	194.7
					w1791	√	91	126	32.5	19.1	27.8	36	6.03	40	24.8	9	18	112	54	4.51613	0.482143	NA	NA	10.91	3.5	3.11714	221.5
					w1792	√	95	128	39.6	20.05	32.1	28.2	7.25	20	24.1	8	17	108	47	4.48133	0.435185	45.3	32.1491	10.42	3.75	2.77867	155.5
					w1793	8+; 9+	100	97	39.4	19.1	38.2	37	7.47	15	24.2	10	15	90	3	3.71901	0.0333333	27.0789	1.11024	10.18	3.48	2.92529	118.1
					w1794	5L2+; 9+	118	76	29.7	16.5	20.7	30	6.22	25	18.7	8	12	84	2	4.49198	0.0238095	NA	NA	9.83	3.68	2.6712	118.4
					w1795	5L2+; 9+	113	92	29.5	14.5	16.7	22	5.77	8	19.8	11	7	80	2	4.0404	0.025	27.1	0.8672	9.81	3.31	2.96375	52.6
		107	107-1	S4-6	w1797	√	88	100	29.5	15.5	17.3	40.4	6.24	41	29.5	10	25	143	29	4.84746	0.202797	39.7	29.0513	10.12	3.92	2.58163	244.8
					w1798	√	88	108.8	27.8	14.5	13.4	34.9	4.45	26	21.2	8	8	73	32	3.4434	0.438356	37.3	16.8936	10.1	3.95	2.55696	144.5
					w1799	√	85	116.6	36.8	15.5	17.2	59.4	8.05	15	25	8	20	102	41	4.08	0.401961	42.3	22.1343	9.95	3.8	2.61842	101.5
					w1800	√	85	120	38.3	19.2	63	39	8.12	16	30.6	9	27	156	105	5.09804	0.673077	39.5	41.5475	10.77	3.99	2.69925	151.3
					w1801	√	83	102.3	33.1	16.9	21.6	60.5	9.37	28	28	8	28	137	22	4.89286	0.160584	33	21.626	10.21	3.59	2.84401	153.5
					w1802	√	84	105.9	34.6	15.5	21.4	43.4	5.67	21	26.9	11	23	147	8	5.46468	0.0544218	34	4.412	9.95	3.95	2.51899	137.1
					w1803	√	84	116.8	31.8	17.2	25	42.4	7.36	27	24.1	9	22	119	31	4.93776	0.260504	40	24.8	10.3	3.9	2.64103	180
					w1804	√	84	119.5	42	17.1	21.4	52.5	10.79	27	25.5	9	17	103	44	4.03922	0.427184	37.3	43.8412	10.25	3.9	2.62821	213.5
					w1805	√	85	109.9	32.6	17.2	20	55.9	9.77	26	26.4	11	29	185	8	7.00758	0.0432432	36	12.628	9.82	4	2.455	126.2
					w1806	√	108	100	32.7	18.5	18.2	60.2	5.1	46	27.5	8	20	94	31	3.41818	0.329787	38.4	18.3504	10.35	4.05	2.55556	242.3
					w1807	4-	90	98.9	41.5	18.9	19.6	52.5	9.14	25	29.1	12	27	154	17	5.2921	0.11039	45	13.865	10.45	3.98	2.62563	151.2
			107-2	S4-7	w1808	10-; 11+	94	97.9	55.5	14.9	84.5	29.7	7.27	18	24	9	19	118	2	4.91667	0.0169492	33.4483	1.0369	10	3.8	2.63158	142.5
					w1809	11+; 4+	93	117.7	35.5	14.1	48.1	26.4	6.42	28	26.7	10	21	129	42	4.83146	0.325581	34.5	36.329	10.35	3.44	3.00872	197
					w1810	9+	85	112.5	30.1	13.5	58.5	32.6	5.59	29	27.9	8	18	99	13	3.54839	0.131313	37	8.281	10.58	3.88	2.7268	172.5
					w1811	4+	92	122	41	15	38.5	23.6	7.87	8	24.3	9	29	148	64	6.09053	0.432432	29.9	9.3036	8.65	3.09	2.79935	76.9
					w1812	11+; 4+; 7+	98	111.9	43.8	15.1	12.3	19.9	6.49	12	26.6	10	13	96	18	3.60902	0.1875	28.7	6.4866	10.4	3.2	3.25	103.1
					w1813	11+	84	127.1	47.6	15.5	34.3	50.2	9.75	20	26.9	8	32	136	82	5.05576	0.602941	39.3	42.1526	10.65	3.75	2.84	151.6
					w1814	11+	88	126.7	36.9	17.2	18.6	34.2	8.15	18	26	9	22	125	58	4.80769	0.464	37.3	26.5634	10.75	4.23	2.54137	145.6
					w1815	11+	85	113.8	38.4	17.5	44.2	58.1	6.81	24	26.6	10	26	143	58	5.37594	0.405594	39.5	35.091	10.28	3.78	2.71958	168.9
					w1824	11+	84	118.5	36.3	17.5	24.8	50.7	8.09	31	26.6	9	32	163	47	6.12782	0.288344	39.6	48.4812	10.35	4.15	2.49398	194.7
		110	110-2	S4-8	w1816	√	84	115.4	49.3	16.5	22.3	29.4	10.11	41	29.4	9	42	234	58	7.95918	0.247863	35.1	64.3658	9.41	3.55	2.6507	312.2
					w1819	11+	93	117.7	47.6	17.5	18.9	21.5	7.99	39	27.3	11	43	234	8	8.57143	0.034188	32.3	34.1584	10.3	3.9	0.264103	286.6
					w1822	11+; 7+	93	98.2	51.1	15.1	15.4	28.1	6.56	9	24.8	8	34	160	5	6.45161	0.03125	31.3514	1.31676	10.5	3.34	0.315569	69.5
					w1823	11+	98	111.5	34.1	14.8	16.5	36	6.74	27	27.6	10	43	204	71	7.3913	0.348039	33.9	33.8869	9.88	4.1	2.40976	278.5
			110-3	S4-9	w1825	11+; 4+	90	117.5	32	12.3	10.1	36.3	6.74	17	24.6	8	25	129	32	5.2439	0.248062	33.6	16.1552	9.62	3.28	2.93293	134.3
					w1826	11+	85	108.8	25.9	14.1	15.7	29.4	5.85	42	25	6	19	95	28	3.8	0.294737	37.1	54.1888	9.89	3.45	2.86667	236.6
					w1827	12+; 8+	93	105	41.2	14.5	15	20.4	7.09	37	26.2	9	23	127	25	4.84733	0.19685	32.3	19.8875	10.41	3.19	3.26332	254.4
					w1828	11+; 4-	86	74.3	35	14.1	33.3	39.4	9.42	42	23.9	9	22	125	20	5.23013	0.16	34.5	23.79	9.51	3.41	2.78886	160.7
					w1829	√	86	119	34.6	16.1	22.3	35.2	6.39	42	25.5	8	18	107	57	4.19608	0.53271	39.7	78.9629	9.07	3.4	2.66765	277.7
		111	111-2	S4-10	w1831	√	83	116	39.1	19.2	21.4	41.3	6.07	44	24.2	9	29	149	49	6.15702	0.328859	32.3	79.3927	10.15	3.22	3.15217	304.6
					w1832	1+; 9+	86	91	33	14.1	98.4	46.5	5.94	12	26.4	8	23	110	4	4.16667	0.0363636	35	0.35	10.5167	3.33333	3.155	62.5
					w1833	4+	88	122.5	35.9	19.5	21.4	38.2	7.92	12	24.5	11	30	166	45	6.77551	0.271084	28.2	NA	10	3.52	2.84091	138.1
					w1834	√	85	115.7	35.2	16.9	18.5	42.7	6.07	26	23.4	9	29	151	73	6.45299	0.483444	34	44.672	9.8	3.6	2.72222	236.9
					w1835	4-	90	87.9	28.2	16.8	19.6	31.9	6.67	13	21.6	9	14	89	18	4.12037	0.202247	32.8	4.9004	9.8	3.8	2.57895	91.5
					w1836	√	86	114.5	34.7	16.3	18.6	50.3	7.08	16	25	9	21	121	47	4.84	0.38843	34.5	24.8515	9.97	3.3	3.02121	128.5
					w1837	√	NA	125.8	37.1	14.9	21	55.7	6.63	21	26.2	12	23	147	50	5.61069	0.340136	35.5	27.925	10.2	4	2.55	172.4
					w1838	1L-; 1S1/2+; 12L-; 6L-	89	112	31.2	13.1	15.1	30.5	4.54	7	28.9	11	23	128	2	4.42907	0.015625	29	6.508	9.65	3.4	2.83824	67.4
					w1839	√	88	114.5	29.3	15.9	32.5	37.8	8.66	35	25.8	9	38	194	96	7.51938	0.494845	35.8	73.4368	10.13	3.5	2.89429	315.5
					w1840	√	89	117.2	41.8	17.2	26.4	32.4	6.13	29	28.7	10	32	160	67	5.57491	0.41875	34.1	43.1647	10.5	3.4	3.08824	343.6
			111-6	S4-11	w1841	√	89	126.8	47.2	23.5	23.9	25.6	8.57	26	28.6	9	34	185	71	6.46853	0.383784	31.4	76.3194	9.7	3.12	3.10897	307.7
					w1842	11+; 9+	93	125.5	58.2	21.9	26.7	23.9	8.41	13	26	9	41	174	90	6.69231	0.517241	33	20.52	9.86	3.61	2.7313	125.4
					w1843	11+; 4-; 6+	91	129.6	48.9	19.5	20.2	17.5	7.31	16	20.9	11	8	85	0	4.06699	0	30	0.03	11	4	2.75	68.1
					w1844	8+	91	135.5	35.9	19.9	20.6	26.4	8.28	14	27.4	10	41	201	99	7.33577	0.492537	30.7	34.2793	10.12	3.29	3.07599	225.4
					w1845	√	89	132.3	28.2	18.9	17.7	28.7	6.54	14	25.3	10	21	131	93	5.17787	0.709924	36.3	53.6459	9.87	3.69	2.6748	192.7
					w1846	√	89	138.1	40.4	21.1	21.2	15.9	8.36	19	26.5	11	39	207	90	7.81132	0.434783	32.7	27.533	9.85	3.49	2.82235	143.1
					w1847	√	101	131	29.5	17.1	17.6	19.7	6.61	20	25.2	9	27	145	83	5.75397	0.572414	31.7	37.6811	9.01	3.11	2.89711	126.7
					w1848	√	119	72	36.3	17.5	17	11	7.55	11	25.7	10	31	163	81	6.34241	0.496933	26.9	28.8689	8.91	3.05	2.92131	131.5
					w1849	√	119	117.5	38.1	16.5	48.1	17.5	7.53	10	30.7	11	32	184	52	5.99349	0.282609	31.1	17.7972	9.03	3.12	2.89423	120.8
					w1850	√	97	134	44.6	23.9	21.7	23.9	9.4	39	26.6	11	49	223	90	8.38346	0.403587	38.1	52.769	9.05	3.08	2.93831	234
			111-10	S4-12	w1851	5-	99	116	55	19.8	109.6	31.6	6.99	26	30.8	10	33	170	19	5.51948	0.111765	25.3	5.8607	9.54	3.29	2.8997	181.6
					w1854	√	88	110	30	17.1	22.7	47.5	6.55	24	23	8	29	129	23	5.6087	0.178295	32.1	12.9783	9.92	3.82	2.59686	164.7
					w1855	10+; 7+	86	112	31.8	18.1	31.4	19.3	8.36	20	26.3	10	30	176	36	6.69202	0.204545	33.2	17.4652	10.05	3.63	2.7686	174.4
					w1856	√	83	108.8	35	17.5	12.5	47.2	9.5	10	24.2	10	25	123	42	5.08264	0.341463	26.8	11.7156	10.31	3.12	3.30449	92.7
					w1857	√	88	112.8	30.3	15.3	20.1	36.5	6.15	21	22.3	9	26	140	32	6.27803	0.228571	34.4	16.7708	9.95	4	2.4875	203.4
					w1858	√	89	121	34.6	17.5	16.7	35.2	9.13	13	22.1	8	22	111	68	5.02262	0.612613	31.3	21.4884	9.78	3.62	2.70166	118.6
					w1859	√	88	105.4	30.5	16.5	22.8	23.6	6.14	20	20.2	8	13	97	7	4.80198	0.0721649	32.9	31.8103	9.76	3.68	2.65217	158.8
					w1860	√	88	117	30.7	19.5	22.3	47	7.05	21	25.4	10	29	164	33	6.45669	0.20122	30.3	13.6899	9.65	3.6	2.68056	220.9
					w2301	7-	100	87.5	24.5	16.5	21	10.07	6.26	5	NA	NA	NA	NA	NA	NA	NA	26.6667	NA	9.12	3.85	2.36883	49
		112	112-8	S4-13	w1861	√	92	121	32	19.1	32.5	42.4	7.8	33	27.9	9	30	154	59	5.51971	0.383117	34.01	47.7066	9.81	3.4	2.88529	317.8
					w1862	9+	95	102	24.8	15.8	18.4	25.8	6.01	13	25.5	7	12	90	26	3.52941	0.288889	36.06	5.14756	9.87	3.29	3	133.9
					w1863	9+	93	102.6	35	13.5	24.2	50.3	7.58	23	29.1	10	19	125	4	4.29553	0.032	35.81	7.50324	10.01	3.96	2.52778	213.4
					w1864	10+	93	113	46.9	16.9	25.5	26.6	8.84	33	27.5	13	39	199	56	7.23636	0.281407	36.69	38.7246	9.67	3.4	2.84412	274.6
					w1865	√	93	111.8	50.2	20.05	26.2	23.4	7.49	12	25.6	9	28	159	80	6.21094	0.503145	33.65	22.882	10.29	3.52	2.9233	159.4
					w1866	9+	95	104	32.6	17.2	21.6	27.6	7.57	9	28.1	9	18	109	17	3.879	0.155963	32.69	5.80573	10.22	3.63	2.81543	121.1
					w1867	√	86	110.3	23.2	16.8	15	26.6	5.88	50	23.7	10	23	122	38	5.14768	0.311475	31	47.178	9.61	3.46	2.77746	299.1
99NN	99NN-1	122	122-1	S4-14	w1868	11S+	89	112	38.1	19.9	34.1	24.2	5.85	22	28.2	8	31	135	85	4.78723	0.62963	39.1	36.5765	10.43	3.38	3.0858	224.3
					w1869	4S-; 11S2+; 11L-	99	89	33.9	18.7	17.7	11.9	4.74	6	27	12	22	134	33	4.96296	0.246269	30.6	4.5108	10.16	3.19	3.18495	58.6
					w1870	√	90	96.8	40.8	21.8	118.1	21.5	10	12	29.4	7	17	109	40	3.70748	0.366972	41.2	16.498	11.35	3.8	2.98684	130.1
					w1871	12-	99	99.7	43	20.01	104	35	8.29	7	25.7	9	32	143	0	5.5642	0	41	1.148	10.21	3.19	3.20063	115.2
					w1872	10-	100	105	36.4	18.5	65.5	21.7	6.85	13	29.1	11	25	125	5	4.29553	0.04	37.2	2.976	10.5	3.61	2.90859	136.9
			122-7	S4-15	w1873	4-; 8+	101	70	34.9	24.5	12.9	12	10.23	14	23.5	9	16	82	14	3.48936	0.170732	39.8	6.0972	11.06	4.51	2.45233	110.5
					w1874	10S2+	84	110.8	38.6	20.9	58.7	20.8	9.25	20	31.9	10	33	170	91	5.32915	0.535294	37.1	41.1761	10.48	3.85	2.72208	161.6
					w1875	7+	88	88	41.9	21	17.5	38.3	6.18	10	28.4	9	23	116	52	4.08451	0.448276	37.7	15.3704	11.93	3.8	3.13947	101.7
					w1876	4+	85	90	36.7	18.1	12.4	25.8	6.9	15	24.6	8	15	88	38	3.57724	0.431818	35.1	22.3638	10.53	3.52	2.99148	107.9
					w1878	5+	86	90.2	29	17.9	68.3	22.7	5.97	13	25.8	8	13	88	43	3.41085	0.488636	36.5	14.8295	9.81	3.91	2.50895	103.7
					w1879	3+; 4+	85	83	28.4	18.9	12.6	21.8	7.79	6	22.9	7	15	78	7	3.40611	0.0897436	NA	NA	10.18	4	2.545	60.3
					w2011	2-; 4+	NA	70.2	30.6	16	54.4	12.4	5.84	4	19.3	8	13	54	2	2.79793	0.037037	22	0.66	10.2	3.8	2.68421	NA
					w2012	4+; 9-	88	95.1	22.5	17	14.6	22.1	4.62	14	25.5	8	11	88	38	3.45098	0.431818	23.9	10.9682	9.5	3.32	2.86145	NA
					w2013	√	86	95	25.4	21.1	14.6	28.8	6.56	22	28.5	9	25	115	70	4.03509	0.608696	37.7	49.819	10.88	3.91	2.78261	NA
					w2302	√	100	122.8	34.9	19.5	16.2	17.8	9.44	32	28	14	38	188	130	6.71429	0.691489	40	114.3	10.9	3.75	2.90667	NA
			122-8	S4-16	w1880	4-	94	76.5	40.7	22.2	24.1	16.9	7.27	21	21.5	8	15	88	56	4.09302	0.636364	37.3077	3.05923	9.61	3.91	2.4578	122.4
					w1881	12-; 5+; 8+	93	87.9	25	21.1	39.2	15.8	6.08	7	20.8	9	16	104	98	5	0.942308	39.7	26.8606	11.59	3.65	3.17534	83.1
					w1882	√	89	115.8	43	20	20.6	25.6	7.08	20	31.8	11	62	155	121	4.87421	0.780645	38.1	58.7101	11.92	3.45	3.45507	183.4
					w1883	√	84	107	31.2	23.1	15.5	29.1	6.54	13	31.3	11	35	294	221	9.39297	0.751701	39.7	45.0737	11.62	3.21	3.61994	135.6
					w1884	√	118	115.1	44.2	22.1	25	25.9	6.43	11	31.9	13	41	259	161	8.11912	0.621622	39.6	34.0456	11.51	3.42	3.3655	123.6
					w1885	5+	90	92	27.4	20.5	19	17.3	4.82	11	21.5	8	17	94	45	4.37209	0.478723	39.7	24.2565	11.45	3.6	3.18056	97.4
					w1886	12+	90	91.5	32.3	17	17.2	13	5.39	20	22	6	21	130	81	5.90909	0.623077	36.3	30.6703	11.92	3.48	3.42529	136.6
					w2005	5+	88	105	36.5	19.5	25.8	10.9	6.97	18	24.1	9	16	89	60	3.69295	0.674157	41	29.46	10.88	3.62	3.00552	124.9
					w2006	√	116	109.9	26.6	21.5	14.8	21.4	8.3	12	22.8	9	29	137	91	6.00877	0.664234	38.4	37.6044	11.02	3.65	3.01918	111.4
					w2007	√	90	112	48	20.8	32.6	18.8	7.55	16	25.6	9	14	101	77	3.94531	0.762376	42.4	43.8348	11.81	3.51	3.36467	156.3
					w2008	5+	89	112.7	29.2	20.8	15	20.5	5.71	13	24.7	10	14	101	75	4.08907	0.742574	40	35.32	10.68	3	3.56	129.6
			122-11	S4-17	w362	√	85	105	45.8	20.5	35.4	22	9.54	16	26	9	41	212	78	8.15385	0.367925	35.3	44.8534	10.35	3.5	2.95714	175.3
					w363	√	86	97	39.4	18.1	16.2	28.8	5.14	15	27.3	8	33	142	64	5.20147	0.450704	38.6	31.4704	10.62	3.3	3.21818	177
					w364	10-	86	97	42	18.1	14.9	51.9	8.05	23	28.4	11	38	145	1	5.10563	0.00689655	39.5789	3.79958	10.98	3.75	2.928	278.6
					w365	√	100	70	60	16.2	39.7	36.6	2.17	9	24.3	11	19	125	7	5.14403	0.056	33.5714	1.175	10.5	3.65	2.87671	63.4
		123	123-2	S4-18	w1887	√	93	106.5	28.6	17.5	16.5	14.7	6.54	26	23.8	7	21	94	21	3.94958	0.223404	34.6	32.6966	10.7	3.36	3.18452	209.8
					w1888	10+	NA	86.5	34.8	20.1	32.8	10.05	6.33	21	27.2	11	18	104	18	3.82353	0.173077	33.7	12.5166	10.71	3.35	3.19701	130.8
					w1889	√	NA	103	42.2	19.8	37.2	12.4	6.63	14	25.1	8	13	87	54	3.46614	0.62069	36.7	23.1118	10.54	3.4	3.1	118.7
					w1890	√	95	103.4	41.7	21.2	52.6	14.2	6.68	19	24.8	9	28	147	32	5.92742	0.217687	35.3	18.3296	10.65	3.23	3.29721	177.1
					w1891	√	114	97	48.2	20.8	15.9	12.7	8.09	20	25.3	11	29	118	9	4.66403	0.0762712	37	5.033	11.15	3.65	3.05479	174.4
					w1892	12-	89	112.5	34.6	13.2	15.8	23.7	6.55	33	23.6	6	17	96	52	4.0678	0.541667	NA	NA	NA	NA	NA	234.5
					w1893	√	115	85.6	35.6	20.5	22.3	15.9	5.66	8	22.1	8	22	102	3	4.61538	0.0294118	32.069	1.02621	11	3.48	3.16092	69.9
					w1894	√	95	98	38	20.5	26.7	13.8	6.54	19	26.2	10	18	101	49	3.85496	0.485149	37.3	26.0177	10.9	3.38	3.22485	161.7
		126	126-3	S4-19	w1896	2+; 6+	119	65	25.3	18	13	24.9	7.72	6	15.7	7	15	94	0	5.98726	0	NA	NA	NA	NA	NA	70.6
					w1897	9+	NA	79.7	32.7	17.2	20.3	51.9	8.41	22	28.4	9	30	153	54	5.38732	0.352941	40.8	12.4932	11.85	3.82	3.10209	171.7
					w1899	8+	88	96.2	33.3	18.5	13.5	25.3	5.26	8	32.1	11	32	182	85	5.66978	0.467033	37.5	14.7475	10.74	3.7	2.9027	89.4
					w1900	√	86	95.8	35.3	18.5	14.4	36.4	10.56	29	23.4	8	15	88	32	3.76068	0.363636	35.6	23.1092	10.72	3.96	2.70707	157.7
					w1901	12+	110	96.8	42.4	18.2	19.5	12.5	5.69	15	27.8	9	14	100	37	3.59712	0.37	35.9	8.8383	10.6	3.6	2.94444	87.2
					w1902	√	89	97.8	31.3	21.2	15.8	16.5	8.47	18	31	10	38	201	69	6.48387	0.343284	35.3	22.5057	9.82	3.86	2.54404	124.5
					w1904	√	87	120.5	26.5	20.5	15.1	36.3	6.29	29	25.8	9	24	145	56	5.62016	0.386207	35.9	43.9704	10.64	3.72	2.86022	270.3
					w1905	2+	115	72	26.4	19.2	15.2	16.1	6.26	12	21.2	11	14	113	1	5.33019	0.00884956	36.1905	0.79619	9.54	3.95	2.41519	107.2
	99NN-2	132	132-2	S4-20	w1906	√	119	124	52.7	21.9	19.1	12.8	7.21	15	25.8	11	17	119	74	4.6124	0.621849	38.1	29.4894	10.6	3.61	2.93629	165.4
					w1907	√	89	116.5	52.4	19	22	14.5	7.42	13	25.9	10	11	89	47	3.43629	0.52809	46	30.362	11.15	3.8	2.93421	148
					w1908	√	119	135.5	49.1	19.8	68.5	10	8.42	16	28.1	13	20	133	102	4.7331	0.766917	39.3	46.4086	10.98	3.5	3.13714	201.1
					w1909	9-	89	118.8	24.4	15.2	13.3	12	6.51	8	24.8	9	12	85	50	3.42742	0.588235	NA	NA	NA	NA	NA	73
					w1910	√	100	123	39	19.5	18	15.3	6.9	21	37.8	13	22	146	52	3.86243	0.356164	44	33.988	10.61	3.82	2.77749	241.8
					w1911	√	NA	131	39.5	20.5	71	9.4	6.59	21	28.8	13	18	129	72	4.47917	0.55814	NA	NA	NA	NA	NA	226
					w1912	√	93	117	42.3	19.1	28.3	14.7	7.8	17	31.5	11	29	141	67	4.47619	0.475177	46	39.382	10.82	3.85	2.81039	203.3
					w1913	√	93	114	37.4	19.1	12.1	8.3	5.58	7	27.1	8	20	107	13	3.94834	0.121495	45.8333	2.79583	10.55	3.9	2.70513	73
					w1914	√	94	121.3	47	17.2	23.8	11	7.23	12	33.3	12	11	111	80	3.33333	0.720721	41.1	38.838	11.6	4	2.9	102.1
					w1915	1+; 10-	NA	72	37	13.9	105.2	5.2	5.72	1	21.9	6	4	41	0	1.87215	0	NA	NA	9.98	3.56	2.80337	NA
					w1916	√	115	107	24.3	10.9	12.6	9.6	5.49	23	23.2	11	13	93	29	4.00862	0.311828	41	30.389	11.31	3.51	3.22222	205.6
					w2303	√	NA	NA	NA	NA	NA	NA	NA	NA	32.3	10	15	110	89	3.40557	0.809091	43.3	8.2337	11.2	3.99	2.80702	NA
			132-6	S4-21	w1917	11L-	92	113.5	42	18.5	15.9	29.1	7.35	32	28.1	12	22	139	30	4.94662	0.215827	40.1	23.913	10.9	4	2.725	260.9
					w1918	11L-	114	105.1	32.5	23	21.2	29.6	7.31	21	26.1	13	13	139	27	5.32567	0.194245	36.5	8.4655	10.7	3.42	3.12865	174.6
		133	133-7	S4-22	w1919	√	99	103	45.8	21	93.8	21.1	7.8	16	33.4	10	22	131	67	3.92216	0.51145	35.5	29.1785	10.5	4.13	2.54237	91.6
					w1920	√	111	100.2	29.6	21	16.5	41.7	6.15	16	29.3	12	30	163	82	5.56314	0.503067	36.2	19.4684	10	4.02	2.48756	142.8
					w1921	10-	114	93.2	37.3	22.1	94.8	18	8.16	6	30.5	11	31	162	22	5.31148	0.135802	34.8387	2.92645	9.21	4.05	2.27407	79.1
					w1922	√	93	92.5	45.2	22.5	33.1	15.8	6.7	15	29.2	9	31	146	103	5	0.705479	36.8	38.6604	9.8	3.9	2.51282	105.3
					w1923	1+	89	90.1	31.8	16.5	61.2	19.2	5.45	16	33.3	10	29	146	5	4.38438	0.0342466	33.6	1.008	9.85	3.83	2.5718	96.6
					w1924	9+	98	92.6	35.2	18	101.2	40.3	7.8	13	29.3	12	42	208	26	7.09898	0.125	48.3	10.2058	11	4	2.75	153.7
					w1926	4+; 8-	99	85	17.4	17.1	13.2	26	4.66	12	26.1	8	12	90	2	3.44828	0.0222222	26.6667	0.693333	9.86	3.53	2.7932	68.5
					w1929	7+	88	107	35.2	21	15.7	51.9	10.2	13	31.4	9	23	124	44	3.94904	0.354839	35.9	12.0996	11.6	3.9	2.97436	178.7
					w1930	√	99	97.8	29.2	22.1	14.3	17.1	5.93	20	27.2	7	17	92	31	3.38235	0.336957	40.7	31.3417	9	3.6	2.5	147.5
					w1931	4-	92	83.8	43.5	25.5	80.7	42.9	7.98	10	32.5	13	38	201	22	6.18462	0.109453	NA	NA	9.95	4	2.4875	NA
			133-8	S4-23	w1932	√	95	125	44.2	21.5	104.6	24.3	8.46	13	36.4	10	28	144	101	3.95604	0.701389	43.34	39.7173	10.84	3.89	2.78663	105.6
					w1933	√	94	112.7	37.3	19.8	76.8	15.8	6.88	10	32	8	15	80	56	2.5	0.7	43.1	21.5536	11.5	3.75	3.06667	75.3
					w1934	√	93	112	33.4	20.9	19.1	13.2	6.53	7	29.6	8	18	108	78	3.64865	0.722222	47.4	25.3872	11.02	4	2.755	84.5
					w1935	√	93	109	35.3	22.8	17.1	12.6	6.07	6	32.2	8	24	128	93	3.97516	0.726562	46.7	28.2531	11.15	3.99	2.79449	93.7
					w1936	√	93	109.4	32.1	21.9	16.4	16.9	7.79	9	31.8	11	29	153	112	4.81132	0.732026	48.42	26.483	10.98	3.79	2.8971	87.6
					w1937	√	94	102.7	44.2	18.9	17.9	13.5	7.65	12	28.9	7	17	86	61	2.97578	0.709302	46.24	23.3906	10.9	3.64	2.99451	80.4
					w1938	9-	90	114	22	20.1	14.9	12.8	9.37	12	33.5	13	35	171	93	5.10448	0.54386	25.77	28.3566	10	3.6	2.77778	95.2
					w1939	√	100	99	46.6	22.2	14.7	14.4	7.15	16	31	9	30	136	111	4.3871	0.816176	40.62	65.3288	10.82	3.8	2.84737	127.7
					w1940	√	95	112	38.3	23.5	12.7	11.2	6.46	10	36	9	35	136	84	3.77778	0.617647	43.5	24.764	11.31	3.82	2.96073	102.9
					w1941	√	95	116.7	33.4	21.1	23.4	12.2	6.25	17	35.6	11	26	126	85	3.53933	0.674603	48.4	53.034	10.9	3.9	2.79487	163.4
					w1942	√	100	115.5	35.4	26.1	62.2	14.7	8.95	12	32	9	22	126	100	3.9375	0.793651	47.64	22.994	10.8	3.49	3.09456	120.7
					w1943	√	100	113	38.5	25.5	38.1	11.4	6.26	7	33.2	10	29	154	94	4.63855	0.61039	44.32	51.2461	11.32	3.85	2.94026	73
					w1945	3-	NA	115.5	45.2	23.5	48.9	27.2	6.22	12	32.8	10	28	123	33	3.75	0.268293	29.13	6.13129	10.49	3.33	3.15015	118
					w1946	2+	101	88.8	41.3	27	20	21.9	9.53	13	31.1	13	16	118	5	3.79421	0.0423729	33.3333	0.766667	10.01	3.4	2.94412	117.1
		134	134-13	S4-24	w1947	√	115	80.5	34	19	21.9	24	6.91	26	24.2	12	16	90	0	3.71901	0	30.5	0.61	9.47	3.52	2.69034	158.1
		135	135-3	S4-25	w1948	√	90	111.5	43	16.9	19.7	27.8	8.54	13	25.5	13	23	152	86	5.96078	0.565789	47	25.242	11.35	4.2	2.70238	134.8
					w1949	√	95	113.5	53	21.2	15.3	10.8	7.84	9	32.4	12	41	201	43	6.2037	0.21393	42.4	15.9232	11	3.97	2.77078	138.7
					w1950	4-	99	82	35	21.5	16.5	10.8	7.75	9	32	11	45	187	82	5.84375	0.438503	43	17.026	10.69	4.05	2.63951	110.3
					w1951	122+	100	96.3	45.6	17.5	25.5	12	9.46	12	24.5	12	30	147	104	6	0.707483	38	38.352	10.85	3.7	2.93243	92.6
					w1952	√	89	107	37.2	21.2	22.1	37.2	7.3	11	26.6	11	18	111	80	4.17293	0.720721	44.3	30.644	10.98	3.95	2.77975	112.1
					w1953	10-	90	96.3	42.4	22.5	84.4	26.1	9.7	9	32.3	16	54	218	19	6.74923	0.087156	39	5.241	10.35	4	2.5875	120.4
					w1954	10+	87	113	31.5	18	30.6	16.6	7.37	11	30.5	12	36	171	60	5.60656	0.350877	38	21.58	10.45	3.85	2.71429	119.1
					w1955	10-	89	100	25.2	18.8	16.4	14.7	6.24	11	25	12	39	193	58	7.72	0.300518	41	19.078	9.65	4.35	2.21839	160.3
					w1956	√	88	129.5	38.7	23.2	30.7	18.4	10.63	13	30.4	15	53	255	180	8.38816	0.705882	41	69.78	11	3.9	2.82051	174.4
			135-4	S4-26	w1957	√	91	116.5	48.6	22.6	25.4	17.3	9.8	18	32.4	14	44	208	118	6.41975	0.567308	39.1	63.6978	10.81	4.05	2.66914	247.3
					w1958	√	93	116.8	41.7	43.6	17	17.6	9.33	11	33.5	16	37	216	136	6.44776	0.62963	36.8	43.3548	11	3.8	2.89474	123
					w1959	4+	95	86	24.6	14.2	11.1	33.5	6.4	7	24.6	15	9	118	5	4.79675	0.0423729	31.9615	0.990808	10.5	3.55	2.95775	64.2
					w1960	√	88	120.5	50.6	23.2	13.6	31.3	10.97	11	30.6	12	31	183	131	5.98039	0.715847	42.1	51.5651	11.56	4.02	2.87562	139.3
					w1961	√	95	120	38.4	18.9	15.2	18.2	6.8	7	30.4	14	30	163	45	5.36184	0.276074	43.4	15.093	10.8	4.11	2.62774	114.6
					w1962	√	94	118	53.8	23.2	45.2	17.6	8.12	13	27.6	16	32	179	86	6.48551	0.480447	NA	NA	NA	NA	NA	140.4
					w1963	9-	NA	124.6	23.8	20.5	45.2	12.6	5.44	8	25.6	13	17	132	52	5.15625	0.393939	34	13.198	10.8	4	2.7	83.2
					w1964	√	100	114	39.3	23.2	17.3	10.8	6.86	12	29.3	13	38	208	149	7.09898	0.716346	39.5	50.6855	10.7	3.9	2.74359	134.1
					w1965	12+	95	127.8	34.5	22.2	16.3	19.9	7.67	13	30	15	25	183	114	6.1	0.622951	39.2	41.5988	11.82	3.92	3.01531	131.6
					w1966	√	95	103	42.4	23.5	21.9	25.4	10.38	22	28.4	15	39	82	33	2.88732	0.402439	31.9	16.8427	10.59	3.62	2.92541	223.4
					w1967	√	89	127	30.9	21.6	22.8	26.9	7.45	12	29.5	13	30	160	85	5.42373	0.53125	42	33.17	10.9	4.12	2.64563	140.9
					w1969	√	95	134.8	41.4	21.2	17.9	19.3	8.74	13	32.8	15	44	228	69	6.95122	0.302632	35	27.735	10.05	3.88	2.59021	157.4
					w2304	7+	94	114.8	50.8	21.5	85.7	41.8	7.92	6	33.5	15	38	190	99	5.67164	0.521053	36.8	14.5932	11.85	3.71	3.19407	NA
			135-7	S4-27	w1970	√	91	102.8	25.4	24.1	17.7	10.8	8.54	20	27.2	10	25	147	8	5.40441	0.0544218	42	5.646	10.9	4	2.725	229.5
					w1971	10+; 12+	95	104.3	39.5	21.8	13.6	16.2	8.57	19	25.6	16	28	218	197	8.51562	0.90367	34.1	33.3577	10.75	3.5	3.07143	152.4
					w1972	√	91	106.5	31.9	20.5	17.6	21.9	6.01	31	30.4	13	35	195	147	6.41447	0.753846	34.8	97.0556	8.55	3.25	2.63077	122.7
					w1973	√	89	120.8	43	23.5	14.8	22.3	9.26	12	26.4	11	25	91	49	3.44697	0.538462	45.3	50.0497	10.7	4.6	2.32609	129.7
					w1974	√	100	135.3	44.5	22.6	40	23.7	8.9	8	30.7	11	26	149	59	4.85342	0.395973	43.2	14.3788	11.55	4	2.8875	111.2
					w1975	√	86	128.8	40.9	23.5	17	14.8	8.33	12	27.4	9	21	120	83	4.37956	0.691667	53	49.269	10	4.3	2.32558	114.9
					w1976	√	91	107	40.8	22.8	22	19.7	7.77	6	27.3	12	30	152	91	5.56777	0.598684	41	18.481	10.7	3.75	2.85333	76.2
					w1977	√	86	102	25.3	18	24.8	32.8	6.24	9	26.3	9	11	81	54	3.07985	0.666667	NA	NA	NA	NA	NA	NA
					w1979	√	88	111.3	24.8	21.8	24.1	16.7	7.08	11	29.4	12	22	146	14	4.96599	0.0958904	45.3608	5.03505	10.82	4.19	2.58234	180.6
					w1980	√	86	107.5	29.5	19.1	16	24.4	7.85	22	29.5	11	29	144	90	4.88136	0.625	43.1	36.579	11.1	4.1	2.70732	196.4
					w1981	√	89	101.5	25.4	22.1	23.2	12.6	7.38	10	27.2	7	16	103	35	3.78676	0.339806	45.2	14.772	11.35	4.2	2.70238	104.8
			135-10	S4-28	w1982	√	55	105	26.5	18	27.4	24.9	6.79	16	25.9	8	28	136	42	5.25097	0.308824	38.3	22.4086	10.8	3.85	2.80519	161.4
					w1983	√	90	112.8	36.4	23.8	98.1	29.8	9.04	10	23.6	13	35	150	79	6.35593	0.526667	38.4	35.1336	10.88	3.91	2.78261	111
					w1984	√	83	99.9	36.2	19.8	33.3	19.1	7.12	8	26.2	12	40	123	58	4.69466	0.471545	35.45	8.6301	10.36	3.82	2.71204	105.3
					w1985	√	88	109.5	32.1	21.1	21.2	19.6	7.86	6	25.6	11	26	105	57	4.10156	0.542857	39.67	15.5392	10.61	3.91	2.71355	38.6
					w1986	√	93	123	37	25.2	22.2	20.3	8.32	10	27.8	12	33	139	84	5	0.604317	42.26	49.6518	10.62	3.85	2.75844	108.3
					w1987	√	93	101	42.3	21.8	23.3	26.6	7.46	14	30.2	13	47	183	140	6.0596	0.765027	33.46	25.4224	10.18	3.9	2.61026	161.8
					w1988	√	86	101.2	27	17.9	40.8	26.6	7.19	15	29.4	9	37	102	79	3.46939	0.77451	38.02	21.7526	10.25	4.08	2.51225	142.6
					w1989	9+	90	100.8	34	21	107.8	33.9	10.14	10	31	12	44	177	28	5.70968	0.158192	37.7308	3.99946	11.18	3.72	3.00538	144.3
					w1990	√	88	103.3	39.3	21.5	60	30	9.56	9	30.3	14	37	194	40	6.40264	0.206186	36.39	9.8936	10.29	3.79	2.71504	131.1
					w1991	6-	92	97.5	30	18	57.3	19.1	7.93	12	24.1	10	18	101	31	4.19087	0.306931	35.84	12.371	10.4	3.9	2.66667	106.4
					w1992	√	91	103.5	33.4	18	101	10.1	6.22	15	28.9	15	46	241	106	8.3391	0.439834	31.37	19.6102	10.49	3.61	2.90582	130.2
					w1993	5+; 6+	100	76	39.2	18.5	14.9	18.9	8.95	7	22.1	8	11	82	1	3.71041	0.0121951	38.8333	0.271833	8.03	2.91	2.75945	61.3
					w1994	√	92	113.2	24	19.1	26	12.5	7.65	9	27	8	21	114	66	4.22222	0.578947	40.46	22.3734	10.62	3.79	2.80211	92.8
			135-11	S4-29	w1995	12-	85	131.5	30.3	22.1	101	23.6	8.05	8	29.2	13	32	172	40	5.89041	0.232558	36.9	10.53	10.53	3.61	2.9169	146.7
					w1996	√	86	130.7	41.4	22.6	19.4	22.3	7.41	7	29.2	13	20	152	42	5.20548	0.276316	39.48	7.89916	10.89	3.57	3.05042	123.7
					w1997	√	88	115.6	49.7	25	17.6	43.6	8	11	29.4	10	31	136	66	4.62585	0.485294	41.15	13.2079	10.93	3.69	2.96206	84.9
					w1998	√	86	111.2	36	22.9	14.4	22.1	7.38	6	25.8	11	24	133	30	5.15504	0.225564	35.86	9.6758	11.15	3.89	2.86632	140.4
					w1999	11-	88	114	26.7	17.1	17	36.8	5.44	9	25.8	12	27	130	31	5.03876	0.238462	36.74	7.10694	11	3.98	2.76382	137.9
					w2000	√	89	120.6	35.3	22.8	15.4	23.5	10.52	16	30.3	12	34	173	119	5.70957	0.687861	40.14	62.2617	11.24	3.58	3.13966	155
					w2001	√	86	107.3	43.7	19.9	20.9	21.4	9.23	6	30.5	13	41	200	67	6.55738	0.335	46.5	18.8155	11.38	3.63	3.13499	70.3
					w2002	√	94	109	42	24.1	17.3	20.3	7.44	12	27.8	14	32	155	72	5.57554	0.464516	40	19.219	10.8	4	2.7	131.6
					w2003	9+	NA	91	40.5	20.1	37.1	58.7	7.3	12	31.9	16	23	146	21	4.5768	0.143836	45.8939	3.99277	11.73	4.12	2.84709	200.7
					w2004	√	84	107	36	23.1	47	16.3	7.65	19	23.4	11	23	125	60	5.34188	0.48	NA	NA	NA	NA	NA	216
			135-16	S4-30	w1701	2+	NA	98.7	19.1	22.2	16.9	11.5	5.58	12	22.8	11	11	105	38	4.60526	0.361905	40.3947	4.605	10.62	4.25	2.49882	147.1
					w1702	√	82	109.1	28.2	24.8	12.9	11	8.81	7	26.1	11	28	145	110	5.55556	0.758621	44.7	26.217	11.45	4.01	2.85536	85.4
					w1703	√	81	102.5	37.4	22.3	16.5	29	7.21	10	26.7	11	22	146	116	5.46816	0.794521	46	33.536	10.92	4	2.73	109.2
					w1704	√	86	110.8	21.8	23.1	14.4	27.1	6.48	12	27	9	22	113	35	4.18519	0.309735	42	26.87	10.6	4	2.65	151.5
					w1705	√	86	116.9	44.9	23.5	24.2	20.5	8.91	11	32.9	11	33	168	88	5.10638	0.52381	45	33.66	9.89	3.9	2.5359	127.2
					w1706	7-	91	91.9	25.7	21.2	18.5	20	7.23	6	25.7	10	17	129	10	5.01946	0.0775194	41.6667	1.41667	9.71	4.25	2.28471	65.2
					w1707	102+	87	85	39.1	22.9	16.7	11.7	5.29	15	25.3	9	27	131	17	5.17787	0.129771	32.3529	1.65	10.8	3.55	3.04225	105
					w1708	√	82	112.1	29.6	22.5	18.2	28.8	7.19	10	28.6	11	28	159	111	5.55944	0.698113	47	30.317	12.25	4.05	3.02469	108.6
					w1709	6-	85	115.6	24.9	24.2	25.9	19.2	8.57	14	22.2	9	26	146	39	6.57658	0.267123	40	23.76	10.6	3.85	2.75325	145.5
					w1710	√	84	112.8	48.1	23.5	19.2	34.8	8.1	21	28.8	12	20	137	86	4.75694	0.627737	44	54.884	10.41	4.08	2.55147	237.7
					w1711	√	84	104.1	34.2	25.5	25.4	32.6	6.18	15	28.6	10	23	139	95	4.86014	0.683453	49	45.155	11.69	4.05	2.88642	140.2
					w1712	10+	NA	107.2	134	22.5	10.8	29.1	7.68	13	28.1	12	23	136	53	4.83986	0.389706	40	19.42	11	3.72	2.95699	129.5
					w1713	√	81	100.3	38.3	22.6	38.3	35	7.26	9	27.2	10	23	119	98	4.375	0.823529	41	24.318	11.36	4	2.84	86.6
					w1714	√	84	114.7	25.7	19.2	11.8	42.4	5.88	7	27.8	11	28	143	88	5.14388	0.615385	43	18.184	10.95	3.95	2.77215	96.2
					w1715	11+	86	111	33.5	23.6	14.6	29.2	9.53	9	27.3	11	28	146	106	5.34799	0.726027	42	32.452	10.85	4.08	2.65931	91.8
					w1716	√	NA	67.8	23.3	19.1	9.6	16	5.93	3	17.7	7	6	55	0	3.10734	0	0	0	11.1	4.15	2.6747	44.6
					w1717	√	84	111.8	37.7	22.5	93.3	36.1	8.4	14	20.3	6	16	71	48	3.49754	0.676056	46	46.208	11	4.22	2.60664	172
		136	136-3	S4-31	w1718	12-	101	82.6	39	20.5	21	13.1	6.84	17	26.8	11	12	97	43	3.6194	0.443299	38.1	14.1383	9.75	3.92	2.48724	113
					w1719	√	101	94.7	29.7	22.9	14.4	14.2	7.43	19	29.3	11	22	122	67	4.16382	0.54918	38	39.486	12.01	3.68	3.26359	159.1
					w1720	√	101	98.3	33.4	22.6	16.3	15.1	7.69	29	29.3	11	22	135	80	4.60751	0.592593	41	42.58	10.35	3.78	2.7381	171
					w1721	5+	109	65.9	24.6	21.5	15.2	16.1	6.79	23	23	8	13	83	24	3.6087	0.289157	38	45.112	10.29	3.6	2.85833	138
			136-5	S4-32	w1722	√	89	117.5	26	24.5	30.2	17.2	7.08	24	27.8	12	37	177	129	6.36691	0.728814	41	99.589	10.1	3.75	2.69333	232.1
					w1723	6+	100	85	45.6	22.4	15.9	4.7	11.06	12	26.8	9	14	85	8	3.17164	0.0941176	33.2	5.2456	10.5	3.8	2.76316	122.4
					w1724	√	95	89	34.4	21.2	16.8	15.3	6.95	27	27.7	12	28	153	79	5.52347	0.51634	37.1	37.4309	10.2	3.58	2.84916	226
					w1725	7+	101	88	44.7	23.9	19.3	85	11.05	16	31.4	14	32	197	72	6.27389	0.365482	33	12.576	10.21	3.65	2.79726	255
		137	137-16	S4-33	w1727	√	92	95.7	48	19.2	112.6	22.1	8.41	22	30.9	11	23	150	77	4.85437	0.513333	38.8	37.8876	9.85	3.75	2.62667	189.9
			137-18	S4-34	w1728	√	88	106	44.2	22.2	18.5	11.5	9.19	17	33	12	27	156	48	4.72727	0.307692	39	25.272	10.51	4.41	2.38322	153.5
					w1729	√	98	114	47.2	23.1	83.1	12.4	7.56	17	28.2	12	40	173	76	6.13475	0.439306	NA	NA	NA	#VALUE!	NA	151.3
					w1730	10+	92	113	37.8	19.1	34.7	17.1	7.27	6	30.8	10	29	173	65	5.61688	0.375723	30.8	10.142	10.5	3.38	3.10651	52.3
					w1731	√	88	109.4	50.8	21.1	41.7	11.9	8.39	18	27.1	11	33	166	91	6.12546	0.548193	36	41.676	10.05	3.6	2.79167	166.7
					w1732	√	86	110.5	43.5	21.1	13.1	10.2	6.87	9	32.9	10	27	139	52	4.22492	0.374101	38	19.976	10.49	3.85	2.72468	106
					w1733	√	90	110.5	53	20.1	24.4	9.1	7.14	20	30.1	9	29	143	29	4.75083	0.202797	43.5	20.0615	11.2	3.7	3.02703	221
		139	139-1	S4-35	w1734	√	94	113.9	38.5	25.6	20.3	5.7	8.13	20	29.2	12	40	197	133	6.74658	0.675127	36.7	99.5311	9.9	3.5	2.82857	180.2
					w1735	√	90	117.5	42.8	24.1	21.4	3.1	6.31	14	28.1	11	33	165	109	5.87189	0.660606	42.2	57.8998	10.2	3.9	2.61538	152.7
					w1741	4-	90	94.2	43	24.9	24.6	11.7	7.57	10	29.2	10	42	177	87	6.06164	0.491525	40.8	23.9496	10.7	4	2.675	106.6
					w1742	√	99	104.2	41.6	22.1	12.1	2.4	6.59	13	29.2	11	33	131	86	4.4863	0.656489	43.5	26.761	10.1	4.2	2.40476	116.7
					w1743	4-	100	76.8	42	24.1	13.7	2.4	8.1	6	22	12	35	270	103	12.2727	0.381481	37.4	15.3522	10.15	4	2.5375	57.6
					w1745	√	100	108	52.5	26.7	21.5	7.7	10.66	16	32.3	12	39	204	64	6.31579	0.313725	40.7	27.3748	10.2	3.6	2.83333	188.7
			139-5	S4-36	w1746	√	95	87.6	36.8	23	20.4	21.6	8.31	17	27.2	10	24	117	90	4.30147	0.769231	34.7	30.523	10.1	3.8	2.65789	139.3
					w1747	√	99	105	31	23	19.2	18.7	8.31	14	26.3	8	21	112	60	4.25856	0.535714	36.7	27.502	10.96	3.81	2.87664	124.1
					w1749	√	101	96.2	56.9	25.8	106.9	20.9	9.69	19	28.9	10	23	130	82	4.49827	0.630769	37.6	21.0832	10.2	3.9	2.61538	160.2
					w1750	√	94	99.8	44.3	24.5	79.6	11.5	7.02	14	28.4	10	24	121	70	4.26056	0.578512	33.6	35.492	10.2	3.85	2.64935	130.7
					w339	√	95	110	37.8	26	92.3	30	7.77	17	NA	NA	NA	NA	NA	NA	NA	NA	NA	NA	NA	NA	NA
					w340	√	101	88	54	25.6	21.8	12.9	8.61	11	23.6	8	20	102	63	4.32203	0.617647	37.7	12.8851	10.42	3.95	2.63797	98.5
		140	140-8	S4-37	w341	2-; 5+	94	86.6	27.2	14.9	20.6	14.4	5.76	8	21.1	8	21	79	4	3.74408	0.0506329	26.25	0.315	8.1	2.73	2.96703	70.6
					w342	√	95	125.9	41.7	21.6	106	18.4	7.61	16	30.4	12	22	148	113	4.86842	0.763514	36.8	57.1584	11	3.62	3.03867	149.2
					w343	√	89	121	40.4	19.2	38	18.3	5.93	17	27.8	9	21	127	98	4.56835	0.771654	37.5	47.375	11.01	3.79	2.90501	134
					w344	11+; 92-	90	118	50.7	21.1	20.1	21.3	8.31	14	24.7	10	18	107	63	4.33198	0.588785	27.2	18.3636	9.45	3.72	2.54032	118.5
					w345	√	90	111.8	39.5	20.5	22.9	1.6	7.25	10	29.1	10	24	128	84	4.39863	0.65625	38.1	20.7004	10.69	3.79	2.82058	101.4
					w346	√	99	137	35.1	20.5	25.8	22.8	5.32	5	34.1	10	27	149	111	4.3695	0.744966	36.4	25.6404	10.1	3.78	2.67196	62.2
					w347	√	88	126	40.2	23.1	55.5	28.7	8.83	19	30.4	12	37	208	137	6.84211	0.658654	34.3	54.9391	11.1	3.89	2.85347	185
					w348	7+	89	122.3	47.5	20.5	109.3	19.2	9.37	9	27.6	10	9	100	61	3.62319	0.61	33.9	16.8879	16.1	3.45	4.66667	102
					w349	√	90	126.5	41.1	18	25.1	9.7	6.66	19	28.9	11	14	106	77	3.66782	0.726415	36	46.072	10.02	3.75	2.672	153.5
					w353	√	88	120	37.1	17.9	100.3	19	6.63	16	30.6	9	18	114	73	3.72549	0.640351	40	30.52	10.35	3.65	2.83562	137.6
					w354	√	91	126	46.3	22.1	26	9.2	8.59	11	29.2	12	35	182	114	6.23288	0.626374	39	45.946	10.36	3.52	2.94318	109.8
					w355	√	NA	122.3	36.1	19.8	35.5	23.5	7.06	14	31.1	11	31	181	118	5.81994	0.651934	39	44.702	13	3.78	3.43915	160.2
					w2305	2-	99	92.3	25.9	13.5	67.8	17	4.85	3	23.6	9	10	76	14	3.22034	0.184211	28.5714	1	10.3	3.4	3.02941	36.4
					w356	√	99	89	46.3	19.2	NA	9.7	6.39	2	20.1	5	15	86	17	4.27861	0.197674	NA	NA	NA	NA	NA	36.2
			140-6	S4-38	w357	√	101	110.7	40	18.6	59.1	13.1	8.28	27	31.4	12	23	119	79	3.78981	0.663866	40	31.96	9.62	3.8	2.53158	240.8
					w358	6-	100	116.8	27.2	22.6	25.5	15.3	5.38	35	29.6	12	24	151	54	5.10135	0.357616	44	40.976	10.8	3.7	2.91892	327.7
		145	145-6	S4-39	w359	9-	90	100.5	24.5	19.9	3.3	15.1	7.3	16	25.5	9	20	144	92	5.64706	0.638889	32	23.744	9.45	3.4	2.77941	113.4
					w360	√	95	104	37	20.5	2.7	16.2	7.55	19	27.5	10	27	145	103	5.27273	0.710345	42	49.826	11.25	3.56	3.16011	181.9
					w361	9-	99	105	34.7	21	3.3	21.7	7.1	22	28.9	10	26	134	44	4.63668	0.328358	32	27.908	9.95	3.4	2.92647	170.9
Note: In the column of "Karyotype", "√" represents euploidy; "+" represents gain of chromosome(s); "-" represents loss of chromosome(s); Numeric characters in normal farmat represent chromosome ID; Superscript numeric characters denote the copy number changes of the given aneuploid chromosome(s); "L" represents long arm of a chromosome; "S" represents short arm of a chromosome.
