# Supplementary material for: Aneuploidization under segmental allotetraploidy in rice and its phenotypic manifestation
Source: Theor Appl Genet. 2018 Feb 24;131(6):1273–85. doi: 10.1007/s00122-018-3077-7 (PMC5945760; doi:10.1007/s00122-018-3077-7)
Supplement: Supplementary file 7 — Supplementary material 7 (XLSX 68 kb) [file 122_2018_3077_MOESM7_ESM.xlsx]

## Sheet: Sheet1
Dataset 2. Transformed average reads coverage of each chromosome for the 312 segmental allotetraploid rice individuals based on whole-genome resequencing.
ID	Karyotype	Chr. 01	Chr. 02	Chr. 03	Chr. 04	Chr. 05	Chr. 06	Chr. 07	Chr. 08	Chr. 09	Chr. 10	Chr. 11	Chr. 12
	The average threshold values of lossing one chromosome	0.79	0.77	0.81	0.8	0.83	0.8	0.74	0.85	0.76	0.82	0.77	0.74
	The average threshold values of gaining one chromosome	1.22	1.19	1.26	1.21	1.26	1.2	1.12	1.29	1.17	1.22	1.17	1.12
W1701	2+	0.953289	1.25106	0.963511	0.964873	0.993649	0.966565	0.9872	0.980351	0.958951	1.04916	0.945008	0.959571
W1702	√	0.963414	1.02408	0.99433	1.0054	1.02202	0.998908	0.97292	0.999936	1.00629	1.06276	0.967882	0.992271
W1703	√	1.00812	1.03903	0.988302	1.01113	1.00102	0.991485	1.00473	0.986268	0.991349	1.05002	0.992647	0.918111
W1704	√	0.971862	1.03191	0.98377	0.996987	1.02113	0.991824	0.994107	1.01013	0.991402	1.04747	0.931067	1.03564
W1705	√	0.975701	1.02677	0.981005	1.0259	1.01666	0.996138	0.968732	1.00137	0.98533	1.05128	0.94139	1.0271
W1706	7-	0.979774	1.03045	0.986852	1.00986	1.01521	0.994588	0.79	0.999425	0.993592	1.05288	0.958247	0.99328
W1707	102+	0.965732	0.981606	0.945089	0.999316	0.983925	0.95866	0.933351	0.980267	0.98886	1.37465	0.886621	1.04424
W1708	√	0.981857	1.01189	0.974727	1.00241	0.997541	0.978828	0.999337	1.00837	1.02423	1.08612	0.986922	0.964287
W1709	6-	0.999972	1.03281	1.00067	0.981667	1.01379	0.855097	0.999551	0.996633	1.02101	1.04877	1.03186	1.02749
W1710	√	0.964211	1.02051	0.991282	1.01937	1.01551	0.988096	0.970804	0.993295	1.02794	1.07751	0.949911	0.992292
W1711	√	0.978627	1.02548	0.993811	1.02189	1.00806	0.987345	0.950563	0.988395	0.950202	1.04109	1.02152	1.0261
W1712	10+	0.977199	1.00031	0.976972	0.948672	1.00985	0.98487	1.00303	0.979066	0.984232	1.18776	1.01546	0.966926
W1713	√	0.992919	1.0273	1.02021	0.976157	1.01618	0.977547	1.0209	0.990951	0.995672	0.968833	1.01562	0.995282
W1714	√	1.00202	1.00627	1.01229	0.991961	1.01477	0.991561	1.01251	0.998501	1.00162	1.02	0.928026	1.0147
W1715	11+	0.96115	1.01944	0.987845	0.970256	0.993707	0.969482	0.978973	0.98223	0.973748	1.04452	1.14055	1.00938
W1716	√	0.964729	1.01772	1.1084	0.934475	1.00461	0.97395	1.00064	0.971335	0.98195	0.963748	1.0457	1.03972
W1717	√	1.02902	1.0246	0.998385	0.986379	1.00473	0.978695	0.976775	0.996516	1.0037	1.02519	0.980156	0.981395
W1718	12-	1.0111	0.979935	0.998971	0.987342	0.988893	0.979277	1.04629	0.975827	1.02631	0.989237	0.963486	0.76
W1719	√	0.955363	1.03611	0.987441	1.01759	0.96305	0.961676	0.966151	1.00016	1.05695	1.06377	0.921069	1.01595
W1720	√	0.942942	1.02371	0.983977	1.02259	0.962451	0.956226	0.962423	0.992728	1.03587	1.11734	0.917581	1.01421
W1721	5+	0.913677	1.0033	0.970619	1.00046	1.17007	0.949881	0.955355	1.01669	0.980688	1.06183	0.9334	1.01703
W1722	√	0.998958	1.0311	0.999757	1.08872	0.976415	0.971005	0.999164	0.997927	1.00264	1.03211	0.907186	1.05662
W1723	6+	0.971681	0.998459	0.981079	1.04064	0.9729	1.15152	0.995862	1.07467	0.977638	0.956872	0.880281	1.02124
W1724	√	0.973873	1.01727	0.977881	1.09351	0.962399	0.96938	1.00177	1.02496	1.01853	1.051	0.851279	1.0452
W1725	7+	0.933319	0.978062	0.987668	0.961432	1.01588	0.963429	1.1646	1.00793	0.995791	0.997654	1.0093	1.03694
W1727	√	1.00028	0.9993	1.00124	1.00149	1.00326	1.00531	1.00965	1.00232	1.00894	1.00315	1.01011	1.05674
W1728	√	1.04349	0.966652	0.995497	1.04198	0.979966	0.965056	1.04314	0.965594	1.01237	0.976227	0.963291	1.02404
W1729	√	1.03738	0.955737	1.00165	1.00591	1.00541	0.993651	1.07651	0.961786	0.96051	0.949286	0.963072	1.07132
W1730	10+	1.02517	0.946878	0.99083	1.0292	0.974092	0.95993	1.04173	0.947009	0.991974	1.1154	0.920678	1.05315
W1731	√	1.03394	0.959206	1.00046	0.99276	1.01339	0.981287	1.07225	0.965776	1.04554	0.922271	0.935549	1.04695
W1732	√	1.03982	0.970738	0.99245	0.977297	1.0046	0.991163	1.05776	0.971447	1.02515	0.968259	0.98158	1.01919
W1733	√	1.04023	0.989108	1.01687	0.95477	1.00131	0.989824	1.0735	0.971791	0.968829	0.927745	0.993114	1.06138
W1734	√	0.965781	0.983669	0.997202	1.02842	0.973893	0.966417	1.00312	0.994833	1.06053	1.06483	0.899724	1.08651
W1735	√	0.975746	0.996954	0.98787	0.983462	0.951279	0.967693	1.0248	0.975287	1.03149	1.06308	1.00746	1.06966
W1741	4-	0.978855	1.02118	1.00609	0.839266	1.00209	1.00258	1.09609	0.980561	1.08713	1.03901	0.959154	1.05793
W1742	√	0.951087	1.01346	0.996356	1.0109	0.980609	0.971849	1.01241	0.995039	1.06424	1.08045	0.951906	1.0015
W1743	4-	0.996872	1.02173	1.03759	0.83242	0.990117	0.99634	1.06459	1.0363	1.08344	1.04543	0.888243	1.06275
W1745	√	0.956681	0.998024	0.989339	1.01703	0.959325	0.957909	1.01759	1.02435	1.04112	1.04147	0.95827	1.07082
W1746	√	1.0076	0.981903	0.970479	0.960022	1.00459	0.977326	1.03716	0.951305	0.954766	1.14117	0.868212	1.1623
W1747	√	1.01805	0.984708	0.973521	0.97309	0.986892	0.985855	1.00716	0.950262	0.962459	1.12848	0.903356	1.13528
W1749	√	1.01371	0.995577	0.966567	0.971439	0.988724	0.984426	1.01487	0.96912	0.92712	1.14897	0.884587	1.14023
W1750	√	1.01005	1.00551	0.981492	0.953295	0.99959	0.970991	1.01826	0.941555	0.990057	1.09463	0.882097	1.1677
W1751	5+; 6+	0.961864	0.971835	1.02126	1.01028	1.06505	1.11594	0.998114	0.983751	0.993382	1.01288	1.00582	0.859688
W1752	√	0.988084	0.980771	1.0686	0.999343	0.981894	1.02608	1.04855	1.01715	1.01352	0.942466	1.05627	0.869941
W1753	6-	0.987056	1.00939	1.06482	1.00369	0.98333	0.804408	1.07646	1.01948	1.12109	0.950566	1.08563	0.90808
W1754	√	0.98915	0.997316	1.03025	1.01629	0.987225	1.02288	1.01231	1.00324	1.07244	0.974378	0.991023	0.903598
W1755	√	0.974517	1.00964	1.03186	1.00068	0.961746	1.00919	0.977817	1.04632	1.10229	0.974471	1.05126	0.979807
W1756	√	0.97334	1.00235	1.02087	1.01829	0.945507	1.01588	1.0663	1.03619	1.00479	0.988211	1.04667	0.951819
W1757	√	0.977176	1.00813	1.05624	1.00415	0.979242	1.01856	1.05204	1.0092	1.01848	0.96664	1.03765	0.915748
W1758	√	0.950347	0.979976	1.01386	1.03586	0.96913	1.00666	1.06623	1.01379	1.03495	0.994747	1.05461	0.93904
W1759	9+	0.971221	1.01856	1.00508	0.979651	0.949761	1.00235	1.04068	0.956404	1.24302	0.963716	1.04135	0.930517
W1760	√	0.976968	0.997325	1.02643	1.00435	0.967665	1.00729	0.99924	1.01856	1.10044	0.960816	1.07588	0.945806
W1761	√	0.954186	0.973464	1.03346	1.01323	0.96265	1.01115	1.03023	1.03327	1.10674	0.963413	1.03945	0.912235
W1763	√	1.02501	1.03951	1.00584	0.89768	1.00458	1.09273	1.06284	0.968647	1.09238	0.934603	1.04446	0.906467
W1764	4-	1.02017	1.04333	1.01076	0.737477	1.00709	1.13604	1.04124	1.01519	1.11166	0.98485	1.07017	0.897046
W1765	√	0.984599	1.0231	0.985476	0.913381	1.01165	1.1134	1.02404	0.993038	1.11138	0.935165	1.06404	0.883119
W1766	√	1.02516	1.04151	0.99807	0.91413	0.995901	1.072	1.08434	0.970648	1.09001	0.926859	1.04726	0.845665
W1767	√	1.03199	1.03765	0.990252	0.926948	0.990367	1.09638	1.02329	0.958909	1.05811	0.966385	1.05829	0.865427
W1768	√	0.971224	1.01186	0.991585	0.922118	1.01248	1.10686	1.00266	1.01095	1.09417	1.01964	1.01597	0.885925
W1769	√	0.990283	1.00252	0.972258	0.946078	0.992388	1.09306	1.0269	0.978611	1.09201	1.00303	1.05358	0.886925
W1770	√	0.988256	1.00843	0.966572	0.9793	0.97983	1.06236	1.04716	0.983788	1.05819	1.00938	1.06561	0.875773
W1771	√	0.953004	1.00995	1.02395	1.0441	1.00734	1.02539	1.00929	0.988766	0.99527	0.984484	1.07296	0.880212
W1772	√	0.933237	1.03149	1.02386	1.0303	1.02685	1.03213	0.982063	1.00848	0.975448	0.991782	1.11308	0.851145
W1773	9+	1.03172	0.969404	1.0253	0.98661	0.998495	1.03136	0.985567	0.97141	1.0953	0.974618	1.04851	0.883212
W1774	√	0.942147	1.02634	1.04702	0.986034	1.04036	1.05141	1.06379	0.981859	1.03247	0.928741	1.05788	0.849316
W1775	√	1.04528	1.03527	1.05811	0.994732	1.01548	1.02663	0.958732	0.982629	0.932944	0.995133	1.02808	0.867794
W1777	√	0.947301	1.01785	1.04412	0.99602	1.03084	1.04524	1.02245	0.996146	1.00304	0.991694	1.07605	0.832786
W1778	7-	0.946923	1.05665	1.03909	1.01725	1.03579	1.06742	0.798496	1.02284	1.01762	0.97798	1.12917	0.887185
W1779	√	0.942855	1.05674	1.03245	0.999566	1.01911	1.02066	1.02151	1.03624	0.946118	0.970749	1.07307	0.873524
W1780	12-	1.02433	1.04201	1.04549	1.00542	1.02496	1.07728	1.01599	0.99407	0.989973	0.993134	1.01128	0.724493
W1781	√	1.0051	0.9877	1.02124	0.988822	0.986444	1.05281	0.97553	1.00206	0.91732	1.04803	1.05528	0.946865
W1782	12-; 92+	1.00351	0.998236	1.02734	0.980683	1.00497	1.06062	0.987021	0.978352	1.28021	0.99399	0.994697	0.719546
W1783	11+	0.999236	1.02374	1.03797	0.911929	0.95313	0.973173	0.977938	0.929442	0.970549	0.893476	1.27907	0.976516
W1784	112+	0.962843	0.973637	1.00084	0.925259	0.969969	0.993049	0.976664	0.953758	0.965887	0.945801	1.48031	1.01259
W1785	112+	0.94787	0.986499	1.00016	0.93399	0.984167	0.974937	0.969485	0.922083	0.93187	0.92926	1.53105	0.94737
W1786	11+; 4+	0.985018	0.997104	1.01163	1.13002	0.951153	0.977545	0.983146	0.934516	0.909155	0.950342	1.17515	0.950648
W1787	11+	1.02347	0.998352	1.03127	0.939425	0.961749	0.999779	1.0216	0.946357	0.986085	0.953569	1.25437	0.891219
W1788	9-	1.0576	0.999739	1.05121	0.986153	1.00856	1.09579	0.952721	1.03625	0.762856	0.919263	1.14701	0.908147
W1789	7+;10-	1.05151	0.988222	0.989754	0.965448	0.974044	1.06401	1.10006	1.00253	0.96534	0.802402	1.11614	0.964994
W1790	√	1.05301	0.981849	1.02543	0.942199	0.995904	1.04034	0.957173	0.955187	1.00852	0.948439	1.11998	0.966509
W1791	√	1.05799	1.00668	1.03835	0.910991	0.988308	1.10925	0.948185	0.96055	1.06832	0.890161	1.12753	0.890713
W1792	√	1.0377	1.00062	1.00255	0.92114	0.993734	1.0964	0.935197	1.05024	0.993957	0.947462	1.10894	0.917981
W1793	8+; 9+	0.988062	0.946115	0.95812	1.07375	0.951995	1.03355	0.881594	1.24188	1.11771	0.921272	1.0779	0.897587
W1794	5L2+; 9+	1.01011	0.95967	0.944798	0.983152	1.15118	1.02778	0.89818	0.992081	1.1413	1.04852	1.06581	0.894858
W1795	5L2+; 9+	0.99671	0.954227	0.941328	0.967045	1.16617	1.03765	0.906166	1.00165	1.16015	1.01715	1.07618	0.908399
W1797	√	1.03277	1.02932	1.01743	0.963739	0.976423	1.00943	1.01898	0.985894	0.953303	0.973553	1.0168	1.00135
W1798	√	1.01162	1.04361	1.0186	0.904948	0.970352	1.0092	1.03235	0.982773	0.918576	0.979371	1.06632	1.06638
W1799	√	1.02888	1.03816	1.00785	0.919942	0.969437	1.00926	1.00193	0.994986	0.939355	1.01316	1.02241	1.05211
W1800	√	0.99733	1.04542	1.0166	0.923952	0.97715	1.00907	1.01201	0.989294	0.916538	0.968178	1.07218	1.07664
W1801	√	1.02834	1.03185	1.02046	0.896461	0.979446	1.01219	1.02678	0.992657	0.957775	0.968596	1.07704	1.01383
W1802	√	1.03849	1.0253	1.03748	1.00256	0.998654	1.03216	0.969905	0.981149	0.904207	1.00864	1.05321	0.896159
W1803	√	1.02448	1.01921	1.01492	0.923372	0.990663	1.03058	1.0027	0.981643	0.951498	1.0116	1.1073	0.941856
W1804	√	1.02508	1.03779	1.01944	0.904042	0.982322	1.01664	1.04227	0.990844	0.96158	0.977073	1.12263	0.922333
W1805	√	1.01815	1.05826	1.03371	0.949125	0.979702	1.0063	1.00656	0.966757	0.943112	0.954263	1.04284	1.01996
W1806	√	0.996418	1.02923	1.03514	0.960447	1.00732	1.02277	1.03096	0.976809	0.931459	0.935302	1.07211	0.98869
W1807	4-	1.01167	1.05283	1.03885	0.772417	1.01186	1.02395	1.02941	1.01057	1.03695	0.995971	1.10674	0.963446
W1808	10-; 11+	1.01191	1.03071	1.02618	0.96173	0.986837	1.01736	1.03344	0.967776	1.02664	0.800356	1.25323	0.881922
W1809	11+; 4+	0.975896	1.01535	1.0047	1.07906	0.969865	0.966927	0.991618	0.928445	1.0301	0.928929	1.21288	0.886523
W1810	9+	0.966203	1.02176	1.01339	0.915353	0.97446	1.02242	0.952777	1.00463	1.2315	0.993067	1.02609	0.951739
W1811	4+	0.986547	1.0137	1.0245	1.12756	0.985154	1.00289	1.01599	0.962778	0.960395	0.949707	1.04194	0.873043
W1812	11+; 4+; 7+	0.972674	0.974179	0.972192	1.06481	0.952044	0.959831	1.20529	0.918156	1.05367	0.908668	1.18582	0.847101
W1813	11+	0.993998	1.02818	1.01813	0.903784	0.979939	1.00242	1.02614	0.960949	1.01234	0.934291	1.28592	0.886175
W1814	11+	0.983651	1.03172	1.01907	0.93901	0.992017	0.99511	1.01155	0.94435	1.07582	0.871454	1.28784	0.879926
W1815	11+	0.9799	1.02265	1.02003	0.939738	0.995272	1.00717	0.994986	0.955684	1.00626	0.941333	1.29703	0.86538
W1816	√	1.00652	1.02364	1.06286	0.952876	1.01267	1.01033	1.00617	0.978407	0.984306	0.97456	0.962804	1.00968
W1819	11+	0.976947	1.01722	1.02502	0.955932	0.965925	0.993791	0.994734	0.955975	0.969205	0.980213	1.12904	1.05545
W1822	11+; 7+	0.9615	1.00008	1.00496	0.920622	0.966043	0.992513	1.20514	0.935196	0.971071	0.930438	1.135	1.02011
W1823	11+	0.990525	1.02368	1.02136	0.943844	0.985041	0.992676	0.979386	0.952078	0.982395	0.946579	1.12909	1.06988
W1824	11+	0.985188	1.02458	1.02938	0.957931	0.988213	1.00531	1.01161	0.976819	0.925048	0.974908	1.2348	0.887559
W1825	11+; 4+	0.949483	0.985464	1.00238	1.09116	0.955438	0.983716	1.02423	0.948518	0.955739	0.96604	1.15116	0.984117
W1826	11+	0.958909	1.04688	1.0197	0.927707	0.976317	1.0158	1.02326	0.968843	0.967467	0.971405	1.20837	0.943758
W1827	12+; 8+	0.96367	1.01809	1.02285	0.910061	0.969641	0.991148	1.07284	1.16092	0.923246	0.961886	0.959796	1.07729
W1828	11+; 4-	0.98323	1.05284	1.05382	0.738903	0.974538	1.02025	1.04547	0.966835	0.958919	1.02452	1.26569	0.988765
W1829	√	0.982225	1.02933	1.04074	0.926348	0.992307	1.0073	1.03727	0.979925	1.04103	0.970469	1.02631	0.988311
W1831	√	1.02634	0.977893	1.02954	1.00642	0.984851	1.03672	1.01901	1.00136	0.924126	1.04622	1.01111	0.906112
W1832	1+; 9+	1.20445	0.949838	0.996032	0.977773	0.948352	0.980425	0.945434	0.949444	1.16653	0.995598	1.00835	0.914742
W1833	4+	0.99288	0.980752	1.02066	1.1542	0.968414	1.01017	0.969351	1.02371	0.901068	0.983483	1.02769	0.904422
W1834	√	0.985514	1.00601	1.0584	0.976973	1.00836	1.03663	1.0122	1.01028	0.92373	0.998861	1.0628	0.90402
W1835	4-	1.019	1.0197	1.06495	0.83418	1.02016	1.04852	0.988749	1.03473	0.94709	1.05263	1.03257	0.953245
W1836	√	1.03719	1.01031	1.05019	0.987344	1.01047	1.04417	1.02202	0.976906	0.918339	0.994809	1.00128	0.898644
W1837	√	1.00407	0.995577	1.03981	0.957635	0.985881	1.02326	1.02384	1.03365	0.914753	1.00281	1.09384	0.917008
W1838	1L-; 1S1/2+; 12L-; 6L-	0.962417	1.03105	1.06202	0.971991	1.03811	0.957567	0.997099	1.07867	0.941963	1.03371	1.08121	0.838182
W1839	√	1.01708	0.995668	1.0456	0.973969	0.998667	1.04253	0.962653	0.985632	0.920883	0.998369	1.10725	0.930221
W1840	√	1.02746	0.985004	1.03163	0.974957	0.996866	1.02669	0.955912	1.03434	0.924785	1.00017	1.0668	0.956798
W1841	√	1.02406	0.998087	1.02812	0.99876	1.00695	1.06046	1.01363	0.994801	0.919029	1.0083	0.996861	0.914478
W1842	11+; 9+	0.954474	1.0141	1.01806	0.914381	0.976984	0.987784	0.987195	0.960558	1.15288	0.89666	1.14825	1.06248
W1843	11+; 4-; 6+	1.00487	0.954058	1.01376	0.859352	1.00608	1.24932	0.945102	0.981653	0.937028	1.00003	1.19684	0.888419
W1844	8+	1.01366	0.994522	0.999024	0.986095	1.00063	1.03883	0.933546	1.17556	0.916054	1.05265	0.981111	0.895477
W1845	√	1.03322	1.02454	1.05348	0.975836	1.01147	1.05831	1.00948	0.977912	0.945873	0.971272	1.03761	0.857411
W1846	√	1.03639	1.01165	1.04292	0.966023	1.01063	1.05121	0.982195	0.988594	0.912167	1.02594	1.04114	0.893573
W1847	√	1.04061	0.999818	1.02677	1.05791	1.00443	1.05407	0.985581	0.982465	0.929789	0.985187	0.998227	0.871193
W1848	√	1.041	1.00669	1.0421	1.02381	1.00808	1.05864	0.965384	0.977358	0.909006	0.97222	1.03922	0.896892
W1849	√	1.01885	1.01752	1.02707	1.03862	0.993419	1.05663	0.943327	1.01168	0.921405	0.988789	1.02314	0.911239
W1850	√	1.06798	1.00999	1.02408	1.04763	0.996998	1.05591	0.942361	0.990705	0.906767	0.949148	1.03492	0.897491
W1851	5-	1.04543	1.02586	1.04818	1.00857	0.791704	1.06043	0.975005	1.03039	0.929755	1.06184	1.0407	0.947428
W1854	√	1.04851	1.04864	1.04398	0.943073	1.00643	1.03431	0.995566	1.02832	0.907765	0.927339	1.10667	0.864876
W1855	10+; 7+	1.01951	0.977525	1.01655	0.929819	0.971406	1.01196	1.15415	0.9451	0.893284	1.15515	1.02847	0.896222
W1856	√	1.03534	1.00484	1.05815	0.913451	1.00584	1.0237	1.10767	0.979458	0.922014	1.02324	1.05255	0.852459
W1857	√	1.05604	1.04281	1.06617	0.918718	1.01276	1.03301	1.0069	1.04087	0.918073	0.923537	1.07578	0.861157
W1858	√	1.04885	1.01126	1.03574	0.922809	1.01115	1.0511	0.98129	1.01198	0.90364	1.02676	1.09252	0.876541
W1859	√	1.05192	1.05418	1.05474	0.954748	1.00959	1.02743	0.996634	1.01709	0.918598	0.975807	1.01027	0.873821
W1860	√	1.01322	1.00855	1.05285	0.945403	1.00516	1.04168	0.992783	0.97839	0.926358	0.989222	1.1084	0.922199
W1861	√	1.03229	1.00228	1.00737	1.0042	0.996956	1.06424	0.973439	0.964462	0.911394	0.947048	1.01051	1.05074
W1862	9+	1.02741	1.00677	1.00836	0.994442	0.981548	1.05009	0.971296	0.962765	1.1066	0.98533	1.0162	0.886544
W1863	9+	1.02136	0.967717	0.989018	1.02893	1.00347	1.02451	0.988555	0.95826	1.10203	0.948891	1.05657	0.913528
W1864	10+	1.01494	0.993296	1.00666	1.03992	0.970015	1.05385	0.955912	0.942751	0.894998	1.0686	0.999661	1.02459
W1865	√	1.03319	1.01932	1.01971	1.00076	0.995358	1.00599	1.0333	0.94998	0.898726	0.970333	1.03901	0.991879
W1866	9+	1.03162	0.988448	1.00154	1.02764	0.969098	1.04762	0.957912	0.954653	1.18293	0.951077	1.02378	0.953413
W1867	√	1.03803	0.960024	1.02255	1.02921	1.00795	1.10302	1.02826	0.952352	0.925849	0.963632	1.04286	0.881425
W1868	11S+	0.990824	0.993566	0.97046	1.0085	0.958936	0.971561	0.998003	1.0687	1.06624	0.938945	1.10579	1.05666
W1869	4S-; 11S2+; 11L-	1.01943	0.987856	0.957881	0.975891	0.950614	0.957138	0.968515	1.0538	1.06941	0.940417	1.15927	1.09533
W1870	√	0.98246	0.986012	0.966708	0.990458	0.964967	0.9581	1.00734	1.06961	1.31534	0.927099	0.952145	0.953757
W1871	12-	1.02144	1.00616	0.972415	1.04304	0.967481	0.983565	0.993313	1.08465	1.0893	0.936628	1.01367	0.884024
W1872	10-	1.02278	1.01052	0.990955	1.02937	0.978674	1.00555	0.961457	1.097	1.09695	0.787279	1.01349	1.00028
W1873	4-; 8+	1.02054	1.01098	0.963827	0.831515	0.961428	0.99522	1.01097	1.26645	1.08999	0.908986	0.915741	1.09944
W1874	10S2+	1.00471	0.999629	0.98046	0.985431	0.9613	1.00286	1.03445	1.01242	0.979552	1.11101	0.911624	1.04212
W1875	7+	1.02578	0.985113	0.947976	1.0229	0.936046	0.96352	1.18091	1.02232	1.07084	0.922599	0.930551	1.00006
W1876	4+	1.01098	0.988694	0.948743	1.18006	0.93967	0.988008	0.990946	1.00599	1.09878	0.878064	0.912733	1.02328
W1878	5+	1.0231	1.00126	0.959512	0.995431	1.1041	0.974778	1.01629	1.00482	1.03197	0.93342	0.887508	1.06037
W1879	3+; 4+	1.0023	0.968416	1.16463	1.15075	0.918664	0.969741	0.924519	0.986352	1.03783	0.887316	0.913363	1.00079
W1880	4-	1.04734	1.00613	0.972088	0.895004	0.957953	0.985105	0.966961	1.06603	1.05674	1.02812	0.95571	1.09867
W1881	12-; 5+; 8+	1.01195	0.998668	0.956395	1.01369	1.12823	0.948626	0.936445	1.2083	1.05913	0.922736	0.940379	0.873451
W1882	√	1.02101	0.997503	0.963172	1.01845	0.938624	0.962993	0.989159	1.02561	1.05982	0.996567	0.948641	1.09027
W1883	√	0.992095	0.99425	0.962115	1.04661	0.94918	0.971058	0.994716	1.03832	1.05423	0.994227	0.920236	1.09717
W1884	√	0.963292	1.01874	0.995566	0.982657	0.985886	1.00031	1.00318	1.01504	0.974281	1.03779	0.948619	1.09383
W1885	5+	1.00403	0.979894	0.944788	1.05338	1.10791	0.944199	0.934204	1.02995	1.00687	1.02135	0.902626	1.06347
W1886	12+	0.97376	0.980981	0.94298	1.05458	0.937997	0.943685	0.978244	0.999339	1.04647	0.962117	0.920272	1.29392
W1887	√	1.03527	1.00301	0.975648	1.05258	0.987811	1.00296	0.971085	1.01944	0.965943	1.01299	0.909656	1.02865
W1888	10+	0.995515	0.976423	0.97101	1.05704	0.975054	1.01997	0.971963	0.984987	0.980326	1.12614	0.897566	1.03852
W1889	√	1.02954	0.990507	0.956593	1.05636	0.967522	1.03684	0.936813	1.00331	0.979799	1.01089	0.935787	1.07562
W1890	√	0.96349	1.04845	0.985474	1.01819	0.983121	0.989782	1.00455	1.00668	0.980018	1.01053	0.930787	1.08072
W1891	√	1.00452	0.984926	0.970789	1.096	0.983764	1.04713	0.979497	1.02502	0.967227	1.00284	0.893755	1.01255
W1892	12-	1.03335	1.05743	1.04426	0.96781	0.985981	1.01576	1.02429	0.986887	0.970914	0.999524	1.05917	0.815996
W1893	√	1.02171	1.01265	0.989859	1.05371	0.972472	1.03706	0.981491	1.00307	0.998274	0.933848	0.936413	1.02828
W1894	√	1.01345	1.00686	0.977006	1.06232	0.966785	1.00893	0.916107	0.996624	1.02128	1.03503	0.924875	1.05408
W1896	2+; 6+	0.952446	1.1146	0.964589	0.986793	0.950236	1.17094	0.93827	0.955819	1.00636	0.88023	0.978981	1.10579
W1897	9+	0.982757	0.950168	0.981741	0.984222	0.990042	0.995064	0.940676	1.0174	1.26467	0.890563	0.989151	1.08768
W1899	8+	0.973858	0.929415	0.982354	0.960054	0.994551	0.998087	0.990163	1.19728	1.08986	0.848749	1.03366	1.06951
W1900	√	0.990927	0.947387	0.975406	1.05706	0.961097	0.986996	0.973759	1.04078	1.02433	0.997873	0.967796	1.09196
W1901	12+	0.979894	0.950276	1.00319	1.00991	1.00435	0.995265	0.998033	0.999105	1.04649	0.856777	0.89777	1.28587
W1902	√	0.998369	0.96653	1.02593	1.02158	1.00095	1.00591	0.948572	1.00453	1.04969	0.893779	0.964263	1.12381
W1903	√	0.987824	0.957208	0.991735	0.961783	0.980655	0.997993	0.968826	1.01833	1.02746	1.03275	0.984185	1.13425
W1904	2+	0.997792	1.25314	1.01217	0.994782	1.00829	1.01461	0.970641	0.997563	1.05936	0.891979	1.00523	1.1157
W1905	√	0.959411	1.14484	0.981201	0.994887	0.996684	0.996817	0.957749	1.01614	1.03434	0.900237	0.94233	1.06925
W1906	√	0.96341	1.00325	0.984716	1.04395	0.971634	0.979803	1.03007	1.01	0.930054	1.06239	0.90583	1.11427
W1907	√	0.967648	0.997247	0.990506	1.01573	0.981045	0.992728	1.02584	0.993913	0.975663	1.06898	0.944202	1.05864
W1909	9-	0.990743	1.01016	1.00115	0.994992	1.00173	1.00005	1.03159	0.988904	0.753443	1.11291	0.966903	1.11645
W1910	√	0.969161	1.00781	0.994385	0.970917	0.968979	0.990792	0.987983	1.00869	0.949222	1.06022	0.956227	1.16014
W1911	√	0.94737	1.03729	0.98881	0.980385	0.992937	0.996225	0.993021	1.0234	0.978683	1.01817	0.955706	1.11358
W1912	√	0.97999	1.03285	1.00717	1.00519	0.980607	1.00466	1.02937	1.00404	0.983247	0.998066	0.956507	1.01337
W1913	√	0.96132	0.990261	0.996976	0.960408	1.0122	1.00826	1.01738	1.02127	0.988987	1.06918	0.936763	1.07032
W1914	√	0.958619	1.02547	0.990492	0.996387	0.974708	1.0016	0.988161	1.01779	0.971265	1.04333	0.937891	1.11172
W1915	1+; 10-	1.11987	0.999954	0.977008	0.982541	1.00931	0.982339	1.0521	0.979669	0.980952	0.848935	0.913961	1.10012
W1916	√	0.968244	1.02712	1.00857	0.965133	0.986925	0.989741	1.05496	0.976921	0.948015	1.0758	0.961571	1.04892
W1917	11L-	0.976232	1.02272	1.01069	0.958902	1.03479	1.00986	1.04801	1.01682	0.938322	1.03597	0.848634	1.10034
W1918	11L-	0.967196	1.01318	1.01616	0.988627	1.01453	1.0117	1.05698	1.00729	0.949953	1.02005	0.896905	1.05744
W1919	√	0.968761	0.940819	0.994671	1.04913	1.01835	0.986497	1.05576	0.94341	1.0679	1.08265	0.950443	0.962007
W1920	√	0.991682	0.959555	1.03828	1.0527	1.01944	0.986026	1.03886	0.947246	1.01585	1.04548	0.916891	0.971026
W1921	10-	1.04009	0.990105	1.03446	1.06166	1.02974	0.991866	1.05924	0.941572	0.983244	0.846364	0.946404	1.01698
W1922	√	1.00624	0.950225	0.998755	1.05268	1.02251	0.985274	1.03641	0.945558	1.02787	1.07083	0.90724	0.987008
W1923	1+	1.2103	0.940774	1.00537	1.01732	1.00395	0.967243	1.01371	0.92122	1.01807	1.01027	0.826657	0.96692
W1924	9+	0.971579	0.931797	0.969841	1.06314	1.00418	0.965987	0.98382	0.920769	1.22776	1.06563	0.923432	1.02299
W1926	4+; 8-	0.993745	0.967823	0.996662	1.25594	1.01753	0.97375	1.02186	0.738974	1.0152	1.02852	0.909835	0.998096
W1929	7+	0.994595	0.939462	0.959778	1.0514	0.985498	0.966224	1.19745	0.936165	1.01397	1.09919	0.847097	1.01686
W1930	√	0.99852	0.969089	1.01369	1.03701	1.02922	0.999067	1.02748	0.954222	1.03037	1.08685	0.861402	0.982077
W1931	4-	1.01298	0.9885	1.04655	0.859028	1.05722	1.01414	1.03618	0.961193	1.10861	1.05671	0.978275	0.920636
W1932	√	1.04498	0.968758	0.97011	1.00976	0.991557	0.960403	0.981724	0.948457	1.02085	1.04157	0.905597	1.15385
W1933	√	1.03	0.962882	0.984117	1.0143	1.01762	0.966618	1.00101	0.94915	1.04151	1.00629	0.944185	1.08216
W1934	√	1.00699	0.993168	0.972447	1.04252	0.994568	0.964524	0.987262	0.967787	1.04406	1.05253	0.953704	1.01969
W1935	√	1.04025	0.944491	0.97765	1.04482	0.99715	0.973161	0.981228	0.962169	1.01966	1.04438	0.938189	1.06668
W1936	√	1.01817	0.98996	0.964911	1.0288	0.986625	0.965429	0.972378	0.953705	0.963085	1.05384	0.996027	1.10064
W1937	√	0.991795	0.993321	0.963994	1.02897	0.965791	0.958273	1.00237	0.955219	0.988465	1.05284	0.988066	1.12249
W1938	9-	1.04441	0.991946	0.988478	1.07013	0.961836	0.964888	1.00735	0.969937	0.753112	1.11431	0.938413	1.12539
W1939	√	1.00164	0.959122	0.980003	1.02869	0.984327	0.973074	0.999524	0.963208	0.998297	1.05368	0.960145	1.10771
W1940	√	1.02636	0.97291	0.961034	1.05035	0.969026	0.958494	0.986648	0.944593	1.01472	1.07363	0.977005	1.06081
W1941	√	1.04605	0.980245	0.970463	1.072	0.978967	0.951291	0.951735	0.967755	0.987964	1.10063	0.887148	1.07428
W1942	√	1.00684	0.98791	0.959495	1.06116	0.954095	0.958433	0.950091	0.962837	0.996541	1.10427	0.908196	1.14833
W1943	√	1.01842	0.988143	0.973799	1.03864	1.00102	0.927915	0.976907	0.965384	1.03049	1.03928	0.933292	1.10336
W1945	3-	1.03027	0.985238	0.768821	1.06938	1.02573	0.976982	0.975288	0.958697	1.06807	1.05642	1.00914	1.11328
W1946	2+	0.962846	1.16694	0.965249	1.01958	0.998769	0.949345	0.987938	0.937593	1.00075	0.985064	0.971873	1.03265
W1947	√	1.05877	1.045	1.00814	0.957151	1.03626	0.992032	1.09003	0.959959	1.01105	0.958853	0.872736	0.972754
W1948	√	1.0083	1.00368	0.979633	0.994129	0.981827	0.967204	1.01004	0.994304	1.06543	0.967491	1.0095	1.03444
W1949	√	0.965581	1.00207	1.00227	0.992064	1.05032	0.996996	1.01237	1.01017	1.05427	0.927578	1.05012	0.957031
W1950	4-	1.00449	1.0227	1.00828	0.825026	1.05271	1.01891	1.02248	1.02353	1.07464	0.94353	0.984501	1.07498
W1951	122+	0.966397	1.01637	0.982544	0.992383	0.996537	0.972166	0.949079	0.971936	1.06452	0.895185	0.98753	1.24077
W1952	√	0.971128	1.01882	0.983471	0.988234	1.01718	0.974545	0.999155	0.999659	1.06357	0.901215	1.03614	1.07501
W1953	10-	0.996707	1.00814	1.004	1.03503	1.02383	0.999797	0.993781	1.01899	1.07415	0.801935	1.03236	1.00481
W1954	10+	0.972297	0.99897	0.990782	0.964852	1.00872	0.971965	0.984258	1.01856	1.02342	1.13766	0.975417	0.98713
W1955	10-	0.97555	1.03901	1.0138	0.992123	1.07087	1.00997	1.06004	1.01633	1.11206	0.736247	0.961651	1.01634
W1956	√	0.997963	1.02514	1.00478	1.00249	1.00414	0.980885	1.01856	1.00455	1.01948	0.930482	1.00554	1.0006
W1957	√	0.954666	0.968553	0.991327	1.04387	1.0131	0.98082	0.974291	1.06095	1.03378	1.04995	0.94254	1.00878
W1958	√	0.995017	0.98788	1.01078	1.05754	1.04493	0.987988	0.973303	0.990077	1.06515	0.989675	0.931496	0.951599
W1959	4+	0.953327	0.965712	0.976102	1.17425	0.993163	0.959929	0.959403	1.06095	0.996842	1.03853	0.970389	0.930736
W1960	√	1.00692	0.99002	1.0025	0.992514	1.01453	0.985839	0.956451	1.04378	1.0191	0.988318	1.02726	0.977901
W1961	√	1.00145	0.989687	0.993472	0.984376	1.00683	0.977866	0.954058	1.08798	1.01134	1.03656	0.986702	0.983069
W1962	√	0.991367	0.994354	0.997052	1.00285	1.00914	0.978762	0.956905	1.05575	0.988839	1.0826	0.981367	0.966656
W1963	9-	1.01822	1.02158	1.01653	1.02516	1.02625	0.993116	0.973934	1.08192	0.764977	1.03451	1.02011	0.960953
W1964	√	0.993037	0.989082	0.999999	1.01804	1.0092	0.985326	0.962882	1.03345	0.995395	1.03688	1.00079	0.976382
W1965	12+	0.981159	0.985494	0.972173	0.982369	0.990504	0.962852	0.936258	1.0219	0.993925	1.0388	1.02145	1.14816
W1966	√	1.01585	0.986245	0.975151	1.02865	1.0112	0.982032	0.962024	1.0374	0.995702	1.07434	0.928674	0.994349
W1967	√	1.00673	0.999988	0.988104	0.988574	0.999188	0.983978	0.977278	1.08349	1.03343	0.977072	1.00362	0.969089
W1969	√	1.03755	1.01376	1.01938	0.985338	1.00436	0.987144	0.968398	1.06	0.95134	1.03956	0.919053	0.984591
W1970	√	0.949318	1.02506	0.993027	0.99739	1.00391	0.977926	0.934771	1.06085	0.955868	1.06511	1.02288	1.03393
W1971	10+; 12+	0.919265	0.957111	0.942176	0.976223	0.995704	0.944168	0.942367	0.950854	1.00331	1.16152	0.986364	1.30869
W1972	√	0.946153	0.988194	0.984066	1.05687	0.994658	0.964785	0.907142	1.01365	1.00667	1.0252	1.05941	1.07676
W1973	√	0.954243	1.00622	0.980624	0.967141	1.02059	0.977954	0.972231	1.02517	1.00615	0.996207	1.06611	1.06926
W1974	√	0.996	0.996608	1.01201	0.993786	1.03589	0.983788	0.957359	1.05412	1.04783	1.01126	0.975887	0.941432
W1975	√	0.952589	0.99802	0.990556	1.00497	1.01914	0.972367	0.971785	1.00354	0.985245	1.0188	1.0247	1.08375
W1976	√	0.989193	0.992426	0.991056	1.08095	1.00152	0.973773	0.961725	0.983496	1.03318	1.05089	0.950512	0.978058
W1977	√	0.940322	1.00132	0.98204	0.987389	1.0229	0.979709	0.962163	1.05571	1.01982	0.96375	1.05769	1.07146
W1979	√	0.968238	1.01476	0.997111	0.973043	1.025	0.985477	0.937826	1.07556	1.03538	0.950261	0.978749	1.08719
W1980	√	0.942285	0.995652	0.989136	0.974517	1.01915	0.978489	0.972458	0.993334	1.01846	1.01114	1.07184	1.0814
W1981	√	0.948655	1.01451	0.987182	1.00111	1.00751	0.972209	0.976259	0.993752	1.01828	1.0215	1.02289	1.06687
W1982	√	0.982153	1.01194	1.0246	1.00137	1.04534	0.999663	1.03815	0.985948	1.00868	1.01125	0.980826	0.901501
W1983	√	0.991203	1.00238	1.00958	1.03993	1.0298	0.993001	1.00723	0.99087	1.01334	1.03925	0.929745	0.936727
W1984	√	0.970576	0.98837	1.0017	1.00223	1.04711	1.00719	1.07583	0.978455	1.01124	1.01201	0.913949	0.999298
W1985	√	0.972855	0.996787	0.994114	1.03047	1.02349	0.995277	1.02514	1.00396	0.998838	1.02018	0.93681	1.00257
W1986	√	1.02792	0.993369	0.995575	1.01262	1.01771	0.983126	0.952073	1.02262	1.00849	1.01627	0.982075	0.973846
W1987	√	0.969388	0.969722	0.995494	1.01696	1.0383	1.01446	1.0044	0.996406	1.02449	1.07657	0.913139	0.995815
W1988	√	0.978499	1.00041	1.01836	1.00646	1.04002	1.00119	1.04479	0.98547	0.949947	1.03081	0.933211	0.999648
W1989	9+	0.964771	0.963478	0.982101	1.02225	1.01954	0.980356	1.00787	0.973151	1.19146	1.0504	0.925249	0.967422
W1990	√	0.967446	1.01041	0.992964	1.03468	1.00451	0.98722	1.00179	0.996787	0.982212	1.09042	0.986506	0.944955
W1991	6-	0.988654	1.03349	1.04489	1.0294	1.05331	0.805212	1.07822	1.00742	0.967897	1.04168	0.921064	1.00008
W1992	√	0.970719	1.00818	1.00181	1.02811	1.02632	0.994642	1.05444	0.978031	0.992238	1.03443	0.943042	0.962518
W1993	5+; 6+	0.946119	0.95896	0.957794	0.996245	1.19229	1.15689	1.00881	0.952311	0.954045	1.03993	0.934755	0.911739
W1994	√	0.974639	0.994982	0.997294	1.02093	1.01201	0.990405	1.01845	0.992676	1.00475	1.02598	0.973231	1.00073
W1995	12-	0.992882	1.03404	1.01955	1.04379	1.02504	0.9954	0.966475	0.984695	1.02839	1.07488	1.01369	0.794356
W1996	√	0.981469	1.01818	1.0091	1.01672	1.01441	0.997116	0.963305	1.00909	1.00969	1.04142	0.993131	0.942563
W1997	√	1.00899	1.04497	1.01513	0.973713	1.0253	0.992396	0.96825	0.99076	0.998004	1.01588	0.983524	0.969262
W1998	√	0.96938	0.982416	1.00472	0.98963	1.0182	0.998918	0.945577	0.974572	1.0163	1.03389	0.996652	1.09589
W1999	11-	1.0166	1.03121	1.01931	1.02572	1.03837	1.01599	0.976736	0.992021	1.01585	1.05013	0.811244	0.968604
W2000	√	0.99081	0.97504	1.0026	0.999703	1.02824	1.00544	0.966762	0.991473	1.01474	1.01617	0.978763	1.04092
W2001	√	0.977229	1.00264	1.01894	1.00876	1.0291	1.0006	1.00798	0.992557	0.980299	1.02109	0.974645	0.981418
W2002	√	0.978691	1.01985	1.02021	1.02207	1.02362	0.999351	0.978487	0.991656	0.956701	1.03593	0.939608	1.01669
W2003	9+	0.955762	1.00643	0.985755	0.980387	1.01101	0.983859	0.933823	0.976577	1.1576	1.03654	1.00877	1.01951
W2004	√	0.972553	1.00663	1.00728	1.03074	1.02061	0.989233	0.980175	0.989643	1.03799	1.0395	0.97536	0.952366
W2005	5+	0.98188	1.0008	0.950994	1.03554	1.13599	0.947643	0.961448	0.998701	1.04246	0.953141	0.950245	1.04497
W2006	√	1.01368	0.996569	0.965438	1.04835	0.942651	0.974126	0.984342	1.02201	1.04406	0.945811	0.92152	1.14248
W2007	√	1.02629	0.993083	0.967857	1.06695	0.954999	0.976469	0.958383	1.0005	1.07189	0.973115	0.920082	1.08093
W2008	5+	1.03515	0.979118	0.974592	0.987915	1.17138	0.980565	0.929716	1.0092	1.06377	0.913907	0.923265	1.02213
W2011	2-; 4+	1.02884	0.773263	0.973361	1.22234	0.96218	0.994732	0.987666	1.02726	1.1197	0.921692	0.952355	1.03198
W2012	4+; 9-	1.01753	0.989368	0.980566	1.23756	0.949408	0.978189	0.970705	1.02153	0.853572	0.88582	0.959122	1.06156
W2013	√	1.05374	1.02617	0.990895	0.96956	0.96213	1.00927	1.01058	1.04096	1.08288	0.883722	0.946867	1.01625
W2301	7-	1.05715	1.03553	1.06059	1.00266	1.05891	1.06312	0.757275	1.02245	0.933129	0.969452	1.11628	0.856147
W2302	√	1.02293	0.98676	0.988202	1.03346	1.02236	0.985939	0.963764	1.01792	1.06779	0.977329	0.957138	0.967236
W2303	√	0.952654	1.04128	0.994105	0.966372	0.994043	0.987072	1.05472	1.0258	0.915358	1.04421	0.942601	1.09636
W2304	7+	0.958593	0.964669	0.981479	0.999412	1.02626	0.969393	1.15062	1.00099	1.06866	0.991067	0.998032	0.928936
W2305	2-	1.03735	0.775142	1.04694	1.00011	1.05638	1.01433	1.07713	1.02897	0.93638	0.949109	1.03877	1.05214
W339	√	1.01339	0.995839	0.965459	0.965206	1.00644	0.976203	1.00562	0.951376	0.996727	1.09641	0.893516	1.15038
W340	√	1.00738	1.00577	0.977126	0.966146	1.00181	0.979949	1.00272	0.95404	0.980434	1.0931	0.899282	1.14372
W341	2-; 5+	1.06524	0.763665	1.00699	0.958125	1.25346	1.00215	1.02482	0.995926	0.936434	0.936754	1.00489	1.05877
W342	√	1.032	0.9723	0.994621	0.990815	1.02211	0.989807	1.04919	0.982304	0.923164	1.03753	0.961166	1.0266
W343	√	1.06453	0.970927	0.974939	0.95919	1.01177	0.987216	1.03712	0.982162	0.915575	1.02958	0.969392	1.08165
W344	11+; 92-	1.05473	0.971175	0.975715	1.02599	0.999777	0.9858	1.02833	0.990095	0.708087	1.06473	1.12064	1.0147
W345	√	1.01024	0.97781	0.996082	1.04435	0.939199	0.948221	1.044	1.03751	1.04997	0.907912	0.857769	1.18798
W346	√	1.05934	1.00122	1.00038	0.998298	0.994963	0.981548	1.00368	0.981726	0.905434	0.965657	0.975456	1.09156
W347	√	1.06247	0.985752	1.02036	1.01323	1.00805	0.986039	1.00884	0.985268	0.91722	0.99881	0.905506	1.05738
W348	7+	1.01583	0.972096	1.00219	0.995606	1.02203	0.982407	1.24743	0.960172	0.90591	0.974234	0.922975	0.974506
W349	√	1.06044	0.991949	1.00544	1.0128	1.00782	0.991197	1.0289	0.993273	0.906987	0.95332	0.95075	1.04788
W353	√	1.04857	0.997279	1.01125	0.978345	1.02285	0.997677	1.05375	0.979827	0.933733	0.960541	0.961501	1.02143
W354	√	1.04439	0.990859	1.00693	1.03642	1.03074	0.999872	1.05309	0.979717	0.933512	0.904648	0.967879	1.00125
W355	√	1.03061	0.980319	1.01547	1.02419	1.01962	0.996548	1.03917	0.987276	0.924316	0.974978	0.926495	1.04298
W356	√	1.06512	0.994878	1.02983	1.01447	1.02927	0.999667	1.0351	0.989207	0.921987	0.965788	0.938154	0.954213
W357	√	1.01525	1.04763	1.00592	1.03264	0.983516	0.966788	0.982105	0.98544	0.968913	0.973873	0.920892	1.08239
W358	6-	1.04624	1.06957	1.02131	1.06432	1.0177	0.781874	0.993781	1.01852	0.97594	0.992735	0.908283	1.04569
W359	9-	0.991389	0.982115	0.999149	1.00163	1.01512	1.00627	1.08382	1.03616	0.785968	1.05325	1.10215	0.918441
W360	√	1.00573	0.977269	1.00657	0.951108	0.994764	0.991111	1.01004	1.05093	1.0605	0.994425	1.10519	0.881737
W361	9-	0.9895	0.977751	0.98162	1.00542	0.999846	1.01231	1.0606	1.04241	0.803532	1.10116	1.09498	0.916546
W362	√	1.03074	0.979115	0.980433	1.03461	0.998963	0.982723	1.02887	1.00589	0.927365	1.05965	0.980844	0.998169
W363	√	0.993919	1.00908	0.962841	1.04669	0.952194	0.980202	1.06438	1.05427	1.01054	0.92266	0.954734	1.04789
W364	10-	1.00529	0.992707	0.971463	1.07121	0.94986	1.01187	1.05786	1.03688	1.03164	0.806961	0.964804	1.08802
W365	√	1.0131	0.983992	1.00274	1.00703	0.961754	0.986999	1.07351	1.05717	1.0581	0.984264	0.930488	1.04509
Note: In the column of "Karyotype", "√" represents euploidy; "+" represents gain of chromosome(s); "-" represents loss of chromosome(s); Numeric characters in normal farmat represent chromosome ID; Superscript numeric characters denote the copy number changes of the given aneuploid chromosome(s); "L" represents long arm of a chromosome; "S" represents short arm of a chromosome. The top two rows p…
